# Supplementary material for: Cultivation and Differentiation Change Nuclear Localization of Chromosome Centromeres in Human Mesenchymal Stem Cells
Source: PLoS One. 2015 Mar 16;10(3):e0118350. doi: 10.1371/journal.pone.0118350 (PMC4361746; doi:10.1371/journal.pone.0118350)
Supplement: S1 Dataset — 1. “RDCs and Calc for Graphs” contains RDCs for each chromosome at every experimental condition (in columns B-Z) and for each cell analyzed (in lines). Summarized data about distribution of centromeres is available in cells AC1-BB8. Calculations of χ2 and data for Figures (Sheet “Graphs” see below) are in AC11-AW129; p-values are marked with bold border line. 2. “Distance” contains distances between two homologous centromeres. 3. “Angles” contains angles between two homologous centromeres. 4. “3D data” contains RDCs in 3D scanned nuclei for each chromosome at every experimental condition (in columns B-P) and for each cell analyzed (in lines). Summarized data about distribution of centromeres is available in cells T1-AT8. Calculations of χ2 are in T21-AT43; p-values are marked with bold border line. 5. “Graphs” contains Figures used in the article. (XLSX) [file pone.0118350.s001.xlsx]

## Sheet: RDCs and Calc for Graphs
	Early passages						Late passages						Osteoblasts						Adipocytes						Lymphocytes				Early passage						Late passage						Osteo						Adipo
	12	X	X male	6	18		12	X	X male	6	18		12	X	X male	6	18		12	X	X male	6	18		12				HSA12	X	X male	HSA6	HSA18		HSA12	X	X male	HSA6	HSA18		HSA12	X	X male	HSA6	HSA18		HSA12	X	X male
	0.639861	0.880698	0.794114	0.435327	0.567283		0.531333	0.755877	0.717856	0.554857	0.714789		0.534593	0.77203	0.843886	0.745615	0.258127		0.821517	0.50636	0.15841	0.493165	0.918816		0.866301			0-0,2	46	15	1	39	94		12	9	4	14	30		25	24	2	20	77		7	3	6
	0.294026	0.214616	0.329257	0.362089	0.686947		0.135299			0.718572			0.265739	0.4262	0.589528		0.231416		0.847129	0.280955	0.82681	0.181165	0.1075		0.649206			0,2-0,4	164	49	16	139	331		66	15	6	43	89		106	57	10	100	254		62	20	18
	0.697791	0.590851	0.80788	0.737731	0.0883477		0.429634	0.490096	0.257509		0.484942		0.41345	0.380996	0.577721	0.17441	0.885711		0.404061	0.722258		0.604245			0.587131			0,4-0,6	258	123	36	334	363		104	32	21	96	95		185	80	25	187	295		122	35	38
	0.350903	0.513502	0.855523	0.622141	0.510885		0.476765	0.0324069		0.551868	0.188229		0.466476	0.539845	0.644893	0.360582			0.272947	0.374585	0.897526				0.76733			0,6-0,8	238	177	45	400	186		88	80	21	137	53		204	160	25	273	192		135	54	37
	0.448533	0.686237	0.917698	0.0629507	0.247175		0.149425			0.687819	0.196542		0.373505	0.552788	0.685215	0.263053	0.380307		0.267512	0.611391	0.573659		0.49027		0.827289			0,8-1	198	169	48	308	97		73	74	11	126	39		128	160	20	204	100		91	48	27
	0.321536	0.7125	0.950328	0.480016	0.173912		0.478283	0.826715	0.27358	0.612841	0.505047		0.557201	0.837544	0.854935	0.652549			0.653656	0.44324	0.469495				0.502668				904	533	146	1220	1071		343	210	63	416	306		648	481	82	784	918		417	160	126
	0.310581	0.507598	0.911669	0.358591	0.351184		0.588254		0.571926	0.630618	0.332112		0.420729	0.675622	0.441388	0.64653	0.773607		0.213165	0.856629	0.834026	0.72326			0.377165
	0.143605	0.341682	0.904892	0.166154	0.137302		0.202478	0.651276		0.726004	0.739985		0.541836	0.835709	0.871893	0.440703			0.31007	0.793527	0.469887	0.436745	0.503875		0.3
	0.464014		0.471671	0.539352	0.300692		0.380234	0.19298	0.120086	0.444289	0.222294		0.339125	0.889907	0.398136	0.614865			0.564113	0.221391	0.838525	0.511369			0.311257			HSA12
	0.533892		0.922266	0.450031	0.307242		0.607744	0.749897	0.80928	0.779045	0.395392		0.141615	0.916409	0.931536	0.788764			0.342102		0.671098				0.362587
	0.295582	0.355505	0.271955	0.754106	0.619785		0.139925	0.477279			0.42905			0.634927	0.267696	0.105972			0.31948		0.766506	0.459459			0.563517				Early passage	Late passage				Early passage	Late passage				Early	random	Early12	Rand12			Early passage	random
	0.520668		0.429535	0.463355	0.380131		0.471863			0.724137			0.274146			0.6402			0.163042		0.55016				0.439479			0-0,2	46	12	58		0-0,2	42.0465	15.9535	0.759066		0-0,2	0.050885	0.04	46	36.16	82.16	0-0,2	41.08	41.08	9.41119e-12
	0.526591	0.634763	0.526089	0.751346	0.126667		0.172005			0.471653	0.250905		0.562791	0.113402	0.518095	0.48601				0.292288	0.389844	0.60761	0.339375		0.280036			0,2-0,4	164	66	230		0,2-0,4	166.736	63.2638			0,2-0,4	0.181416	0.12	164	108.48	272.48	0,2-0,4	136.24	136.24
	0.424112	0.121626	0.231125	0.192848			0.557281		0.872768		0.580918		0.680986			0.697498			0.27231	0.499144	0.962079	0.564808	0.346882		0.837728			0,4-0,6	258	104	362		0,4-0,6	262.428	99.5718			0,4-0,6	0.285398	0.2	258	180.8	438.8	0,4-0,6	219.4	219.4
	0.479622		0.920209	0.439488	0.2451		0.72816	0.540358	0.0464335	0.346397			0.329712	0.643976	0.640292	0.45242			0.693636	0.45488	0.474793	0.647571			0.432276			0,6-0,8	238	88	326		0,6-0,8	236.33	89.6696			0,6-0,8	0.263274	0.28	238	253.12	491.12	0,6-0,8	245.56	245.56
	0.679454	0.747611		0.581389	0.0689867		0.791073			0.581999	0.320695		0.282144	0.738817	0.704534	0.876979			0.461081		0.807039				0.680788			0,8-1	198	73	271		0,8-1	196.459	74.5413			0,8-1	0.219027	0.36	198	325.44	523.44	0,8-1	261.72	261.72
	0.23775		0.367607	0.462257	0.28613		0.447284	0.755877	0.80433	0.618673	0.259271				0.608159	0.425917			0.28546	0.366401	0.66204	0.337738	0.524825		0.701514				904	343	1247										904	904	1808
		0.514347	0.610321	0.6613	0.377165		0.215006	0.305384		0.623026			0.225294	0.274872	0.637327				0.70157	0.525193	0.49606		0.206503		0.681184
	0.521047	0.789639	0.520053	0.508331	0.467968		0.498804			0.865605	0.58863			0.0697674	0.270609				0.529534		0.516489	0.643025	0.527891		0.328973				Early passage	Adipo				Early passage	Adipo				Early passage	Adipo	Random
	0.291161	0.686938	0.961262	0.571537	0.395372		0.305649	0.596565	0.961045	0.722511			0.498183	0.642107	0.340227	0.826438			0.808606	0.836877	0.714702	0.103633	0.236876		0.159898			0-0,2	46	7	53		0-0,2	36.2695	16.7305	0.00794718		0-0,2	0.050885	0.0167866	0.04
	0.355584	0.529731		0.659665	0.407776		0.543772	0.501673		0.264847	0.373433		0.394087	0.630845		0.275639			0.648935		0.754812				0.577133			0,2-0,4	164	62	226		0,2-0,4	154.659	71.3414			0,2-0,4	0.181416	0.148681	0.12
	0.522471	0.505973	0.672794	0.192094	0.261905		0.231684	0.0228168	0.575694	0.566002	0.346807		0.369572	0.762982	0.226546				0.586633		0.716569	0.544636			0.639538			0,4-0,6	258	122	380		0,4-0,6	260.045	119.955			0,4-0,6	0.285398	0.292566	0.2
	0.189645	0.837109	0.419322	0.167693	0.314968		0.222825	0.537049		0.53333	0.296624		0.662619		0.952954				0.696746		0.84467							0,6-0,8	238	135	373		0,6-0,8	255.255	117.745			0,6-0,8	0.263274	0.323741	0.28
	0.606577		0.729928	0.460865	0.460979		0.542969		0.986096	0.774987	0.252059		0.211475	0.567293	0.274876				0.327736			0.336594	0.29145		0.649275			0,8-1	198	91	289		0,8-1	197.771	91.2286			0,8-1	0.219027	0.218225	0.36
	0.460639		0.649726	0.579897	0.513037		0.879964	0.83265	0.572654	0.540459	0.803789		0.34229	0.0630631	0.137549	0.275639			0.384255	0.637785	0.67705	0.624701			0.544059				904	417	1321
	0.512675	0.577235	0.945903	0.387889	0.658453		0.685578	0.863778	0.794281	0.426846	0.189196		0.156763	0.308584	0.382251					0.533624	0.758028	0.642697			0.87764
	0.329623	0.447904	0.944516	0.363437	0.492206		0.746529		0.832549	0.906098	0.217127		0.791259	0.949037	0.693341				0.604436	0.880235	0.656577	0.467786			0.430307				Early passage	Osteo				Early passage	Osteo
	0.456775		0.342979	0.464707			0.357771	0.651276	0.48693	0.512484	0.258138		0.270464	0.321644	0.584464				0.351933	0.436119	0.341859	0.616302			0.116279			0-0,2	46	25	71		0-0,2	41.3557	29.6443	0.178494
	0.52013	0.509475	0.486477	0.220869	0.806918		0.655121	0.758074	0.639595	0.447738	0.616029		0.255996	0.824474	0.725048	0.587799			0.649311		0.912329		0.380384		0.705165			0,2-0,4	164	106	270		0,2-0,4	157.268	112.732
	0.2899	0.872451	0.61808	0.263889	0.393965		0.518542	0.963282	0.42568	0.527612	0.154087		0.609374	0.876128	0.196184	0.22609			0.254642		0.0803571		0.698813		0.407827			0,4-0,6	258	185	443		0,4-0,6	258.036	184.964
		0.243486	0.0625	0.636719	0.419891		0.403933	0.19298		0.753538	0.239163		0.613591	0.276924	0.374094	0.381582			0.645798	0.342738	0.920918	0.0660278			0.396504			0,6-0,8	238	204	442		0,6-0,8	257.454	184.546
	0.627088	0.426778	0.516066		0.354819		0.512819	0.732187		0.516934	0.506329		0.260648	0.525306	0.777885	0.458829			0.762128		0.957434		0.0494917		0.807499			0,8-1	198	128	326		0,8-1	189.887	136.113
		0.417595	0.97238		0.329562		0.475552	0.502492		0.176195			0.46367	0.478025		0.258048			0.30447	0.83079	0.740886	0.499168			0.579941				904	648	1552
			0.769969	0.695453	0.507442		0.623406	0.477279	0.229294		0.0695023		0.200309	0.614451	0.687431	0.822355			0.545187	0.541523	0.229252	0.660803	0.349893		0.622842
	0.477446	0.489175	0.485241	0.673964	0.624998		0.179109	0.287138	0.480612	0.292747	0.1241		0.637588	0.647009	0.914893	0.590913			0.369565	0.442717	0.434483	0.636523			0.162308
	0.373243	0.469334	0.475326	0.517342	0.161176		0.497391		0.819187	0.294934	0.419908		0.44204	0.730049	0.434982	0.218543			0.456173		0.472017	0.787519			0.695121			HSAX
	0.602948	0.420301	0.735409	0.45711	0.380745		0.766023			0.513805	0.521761			0.296033	0.724468				0.382791	0.694033	0.906335	0.536242			0.221461
		0.520978	0.478564	0.0254099	0.407198		0.342712	0.882525	0.743962	0.18732	0.555807		0.746192	0.291849	0.937373	0.489929			0.587558		0.77397	0.528389			0.636036				Early passage	Late passage				Early passage	Late passage				X	random	EarlyX	RandX			Early passage	random
	0.304001	0.691911	0.563144	0.24185	0.250706		0.563838		0.764225		0.431768		0.701854	0.566435	0.772607	0.113379			0.309124	0.556789	0.598486	0.649952			0.594996			0-0,2	15	9	24		0-0,2	17.2167	6.78331	0.0993158		0-0,2	0.0281426	0.04	15	21.32	36.32	0-0,2	18.16	18.16	0.0892212
	0.800876		0.616451	0.436932	0.591709		0.0637377	0.653521	0.908663	0.609704	0.258492		0.471268	0.3816	0.487486				0.230758		0.865834	0.0375579	0.338424		0.577726			0,2-0,4	49	15	64		0,2-0,4	45.9112	18.0888			0,2-0,4	0.0919325	0.12	49	63.96	112.96	0,2-0,4	56.48	56.48
	0.282346			0.954417	0.390312			0.583485		0.397855	0.378054		0.337699	0.561056	0.707185	0.336825			0.550796	0.629993	0.838345	0.476747	0.308372		0.877262			0,4-0,6	123	32	155		0,4-0,6	111.191	43.8089			0,4-0,6	0.230769	0.2	123	106.6	229.6	0,4-0,6	114.8	114.8
		0.660173	0.542831	0.70128	0.195606		0.550865	0.692023	0.716271				0.545358	0.413401	0.575381	0.240187			0.620606	0.664204	0.555092	0.695606			0.86362			0,6-0,8	177	80	257		0,6-0,8	184.362	72.638			0,6-0,8	0.332083	0.28	177	149.24	326.24	0,6-0,8	163.12	163.12
		0.485422	0.558049	0.386189	0.690214		0.147607	0.0883882	0.372032	0.384967	0.278077		0.59569	0.196339	0.475745	0.237683			0.74078	0.161642	0.53033	0.575493	0.0815889		0.416879			0,8-1	169	74	243		0,8-1	174.319	68.681			0,8-1	0.317073	0.36	169	191.88	360.88	0,8-1	180.44	180.44
	0.431874	0.677404	0.904658	0.782544	0.389242		0.581427	0.726942	0.575278		0.348875		0.524941	0.813274	0.555725	0.14433	0.151883		0.467516	0.514496	0.558182	0.225561	0.334845		0.887881				533	210	743										533	533	1066
				0.434276	0.240871		0.573521	0.9246	0.625142	0.204879	0.404003			0.62075	0.773973	0.516692	0.396786		0.339988	0.671002	0.662828	0.540263	0.434912		0.40546
	0.383573	0.519746	0.389925	0.298761	0.2724		0.373339	0.170018	0.874741	0.299834	0.446534		0.352548	0.495303	0.747212	0.843991	0.399449		0.727055		0.494994	0.34112	0.577473		0.280492				Early passage	Osteo				Early passage	Osteo				Early passage	Osteo	Random
	0.620609	0.232495	0.677262	0.447025	0.704021		0.897385	0.661459	0.537057		0.192226		0.15073	0.50793	0.458118	0.709967	0.250973		0.60127	0.405184	0.722963	0.433866	0.323408		0.249113			0-0,2	15	24	39		0-0,2	20.5	18.5	0.0363728		0-0,2	0.0281426	0.049896	0.04
	0.201613	0.34036	0.823841		0.393098		0.563998	0.782737	0.515072	0.678684			0.218781	0.36358	0.749815	0.422421			0.565905	0.360651	0.412664	0.674477	0.511234		0.758491			0,2-0,4	49	57	106		0,2-0,4	55.7179	50.2821			0,2-0,4	0.0919325	0.118503	0.12
		0.830883	0.401476	0.477389	0.436508		0.414839	0.616935	0.702783	0.792925	0.229151		0.435597	0.50286	0.865599	0.622212			0.419753	0.340592	0.636814	0.255581	0.448821		0.480976			0,4-0,6	123	80	203		0,4-0,6	106.705	96.2949			0,4-0,6	0.230769	0.16632	0.2
	0.373259	0.965013	0.474736	0.409064	0.570348		0.240525	0.639144	0.501051		0.298603		0.312121	0.81466	0.75355				0.31473	0.502792	0.536773	0.512716	0.33659		0.645977			0,6-0,8	177	160	337		0,6-0,8	177.141	159.859			0,6-0,8	0.332083	0.33264	0.28
	0.33024	0.703947	0.312673		0.457623		0.23703	0.468737		0.890533	0.278844		0.409725	0.73016	0.861031	0.793101			0.534259	0.398513	0.896009	0.639022	0.917178		0.557086			0,8-1	169	160	329		0,8-1	172.936	156.064			0,8-1	0.317073	0.33264	0.36
	0.847406	0.133918	0.654526	0.283324	0.280406		0.545612	0.347512	0.372414		0.295536		0.147083		0.863712				0.6933	0.844491	0.615633	0.0870712	0.247385		0.503892				533	481	1014
	0.500182	0.371235	0.657757	0.201105	0.586135		0.303508	0.721857		0.397335			0.738574	0.417767	0.973541				0.794439	0.684496	0.529379	0.534572	0.533436		0.360471
	0.543235	0.603009	0.507246	0.419909	0.574511		0.708876	0.338759	0.479923		0.0604219		0.432541	0.727807	0.937076	0.604967			0.562972	0.208139		0.548293	0.159719		0.698702				Early passage	Adipo				Early passage	Adipo
		0.5859	0.800569	0.549379	0.429536		0.964001	0.432277	0.733362	0.621237			0.360687	0.471648	0.553854	0.526618			0.662894	0.934785	0.665652	0.622355			0.885215			0-0,2	15	3	18		0-0,2	13.8442	4.15584	0.740764
	0.385644	0.618454	0.374327	0.875474	0.455594		0.411462	0.379401	0.969199		0.743779		0.873541	0.603212	0.585684				0.456176	0.565106	0.513832	0.551981	0.315674					0,2-0,4	49	20	69		0,2-0,4	53.0693	15.9307
	0.293407	0.801109		0.680528	0.37097			0.45033	0.620549	0.657493	0.424701		0.2311	0.262219	0.429373	0.443533	0.131912		0.201754	0.705454		0.555863	0.231665		0.364345			0,4-0,6	123	35	158		0,4-0,6	121.521	36.4791
	0.5798	0.500709	0.794198	0.443941	0.579316		0.439542	0.652164	0.699808		0.65488		0.554757	0.125	0.51239	0.806913			0.695289	0.406972	0.57199	0.615916	0.53705		0.666667			0,6-0,8	177	54	231		0,6-0,8	177.667	53.3333
	0.489334	0.43082	0.576887	0.268965	0.381992		0.556418		0.608323	0.670143	0.203028		0.414286	0.559816	0.314806		0.320578		0.0221391	0.541503	0.52899	0.566333	0.574565		0.860232			0,8-1	169	48	217		0,8-1	166.899	50.101
	0.340036	0.567627	0.353066	0.461366	0.194679		0.357278	0.362069	0.492536	0.147879	0.465624		0.283651		0.845813	0.651724			0.756931	0.861185	0.75922	0.326868	0.251375		0.765482				533	160	693
	0.439695	0.580656	0.660214	0.528165	0.126759		0.137281	0.628899	0.680205	0.516236	0.417612		0.699035		0.425857					0.600997	0.831487		0.765309		0.791546
	0.735873	0.53001	0.672197	0.7445	0.538192		0.542948	0.501642	0.588232	0.868301	0.288545		0.0758279			0.409419			0.446937	0.0822681	0.301606	0.427256	0.123224		0.511083		Xmale		Early passage	Osteo				Early passage	Osteo				Xmale	random	EarlyXmale	RandXmale			Early passage	random
	0.620768	0.665304	0.79726	0.765765	0.478826		0.426603	0.156438	0.776941	0.285789	0.542618		0.517111	0.274873	0.664507	0.0970149			0.639282	0.100498	0.246055	0.919745	0.0509025		0.829629			0-0,2	1	2	3		0-0,2	1.92105	1.07895	0.519255		0-0,2	0.00684932	0.04	1	5.84	6.84	0-0,2	3.42	3.42	0.330007
		0.627152	0.855841	0.416604	0.417207		0.585209	0.476163	0.69253				0.459267		0.614634	0.405246				0.694033	0.966681	0.354835	0.484289		0.69373			0,2-0,4	16	10	26		0,2-0,4	16.6491	9.35088			0,2-0,4	0.109589	0.12	16	17.52	33.52	0,2-0,4	16.76	16.76
	0.53612	0.594912	0.836712	0.372108				0.586904		0.227052	0.51446		0.416048	0.0780461	0.63652	0.590558	0.105684		0.350057		0.565536	0.842691	0.415998		0.359889			0,4-0,6	36	25	61		0,4-0,6	39.0614	21.9386			0,4-0,6	0.246575	0.2	36	29.2	65.2	0,4-0,6	32.6	32.6
	0.129945	0.742918	0.257019	0.562911	0.623135		0.434009	0.406319	0.512612				0.277359		0.743864	0.221038					0.927005	0.676614	0.429763		0.645366			0,6-0,8	45	25	70		0,6-0,8	44.8246	25.1754			0,6-0,8	0.308219	0.28	45	40.88	85.88	0,6-0,8	42.94	42.94
	0.359205	0.605252	0.510856	0.122807	0.355535		0.252539	0.614636	0.424288		0.427922		0.488142	0.502738	0.946655	0.337921			0.385257	0.80794	0.892328	0.699683	0.256492		0.379532			0,8-1	48	20	68		0,8-1	43.5439	24.4561			0,8-1	0.328767	0.36	48	52.56	100.56	0,8-1	50.28	50.28
	0.427003	0.700442	0.684666	0.306117	0.381942		0.405466	0.935872	0.420023	0.856424	0.446045		0.129538	0.739254	0.596578	0.621801				0.370899			0.204033		0.7225				146	82	228										146	146	292
	0.217594	0.663966	0.770104	0.599111				0.600595	0.424151	0.69836	0.222333		0.341368	0.755584	0.821157	0.672634			0.364918	0.65618		0.591585	0.218288		0.243573
	0.519318			0.175041	0.450746		0.285802	0.863934	0.123589	0.536043	0.54231		0.539091		0.573351	0.619528			0.39597		0.59545	0.270898	0.676577		0.916134		Xmale		Early passage	Adipo				Early passage	Adipo
	0.24763	0.663966	0.638123	0.805882	0.439697		0.882334	0.629439	0.669532					0.187303		0.675331	0.407895			0.708793	0.563488	0.517529			0.553601			0-0,2	1	6	7		0-0,2	3.75735	3.24265	0.0615613
	0.571075		0.90988	0.870116	0.224721		0.253732	0.71229	0.186698		0.486579		0.418637	0.611638	0.725596					0.69242	0.95624	0.904379	0.292352		0.33442			0,2-0,4	16	18	34		0,2-0,4	18.25	15.75
	0.263406		0.420724	0.682169	0.237322		0.325683	0.788232	0.686804	0.252938	0.552125		0.549483	0.363479	0.578748	0.538712	0.292181		0.553214	0.398246		0.543511	0.272029		0.229341			0,4-0,6	36	38	74		0,4-0,6	39.7206	34.2794
	0.273629		0.769466	0.310248	0.201851		0.459659	0.533403	0.505639	0.356165			0.453691	0.546404	0.875996	0.46822	0.200096					0.8149	0.419074		0.399119			0,6-0,8	45	37	82		0,6-0,8	44.0147	37.9853
	0.306796	0.317019	0.850332	0.520098	0.477906		0.803626	0.278009	0.58427	0.508599	0.062477				0.35805	0.531452	0.519592		0.555138		0.692115	0.326454	0.076059		0.663076			0,8-1	48	27	75		0,8-1	40.2574	34.7426
	0.185944	0.724137	0.733771	0.450544	0.193115		0.406558	0.356808	0.717582	0.41663			0.444105	0.216753	0.688134				0.477836			0.687815	0.52928		0.810767				146	126	272
	0.246792		0.50602	0.264885	0.137381		0.513381	0.474251	0.514171	0.730307	0.374182		0.473739	0.975708	0.931874					0.577538		0.15167	0.552156		0.82635
	0.429608	0.685158	0.540735	0.134667	0.417231		0.684776	0.647056	0.490993		0.103324		0.452022		0.472584	0.664822	0.400641		0.588232	0.726079		0.408551	0.276391		0.274745		Xmale		Early passage	Late passage				Early passage	Late passage				X male	X male late	Random
		0.630291	0.931663	0.190121	0.296834		0.687342	0.291667	0.778784	0.281275	0.321854		0.349229	0.597627	0.969042	0.815771	0.313092		0.790606	0.290493		0.355523	0.414451		0.704382			0-0,2	1	4	5		0-0,2	3.49282	1.50718	0.0266095		0-0,2	0.00684932	0.0634921	0.04
	0.184268	0.737338	0.359145	0.553063	0.54692		0.165387	0.632751	0.755523	0.712655	0.0871174		0.310949	0.57775						0.649449	0.761041	0.170546	0.516598		0.332972			0,2-0,4	16	6	22		0,2-0,4	15.3684	6.63158			0,2-0,4	0.109589	0.0952381	0.12
	0.453971	0.217874	0.832637	0.532523			0.419249	0.441894	0.38759		0.258423		0.585342	0.782768	0.956043	0.41706	0.651225		0.599638	0.446644	0.658029	0.692657	0.40501		0.569021			0,4-0,6	36	21	57		0,4-0,6	39.8182	17.1818			0,4-0,6	0.246575	0.333333	0.2
	0.43665	0.650788	0.970639	0.359571	0.1908			0.32784					0.89158		0.648291	0.341752				0.516924	0.115887	0.710298			0.923204			0,6-0,8	45	21	66		0,6-0,8	46.1053	19.8947			0,6-0,8	0.308219	0.333333	0.28
	0.767615	0.671861	0.69066	0.55756	0.325981		0.563116	0.79299	0.723157	0.678485	0.182281		0.425282		0.471623	0.639074	0.804188		0.197212			0.666292	0.162787		0.868333			0,8-1	48	11	59		0,8-1	41.2153	17.7847			0,8-1	0.328767	0.174603	0.36
		0.610088	0.954888	0.766424	0.314587		0.392572	0.936166	0.932427	0.468644	0.232987		0.236209		0.813436				0.695076	0.554951		0.525119	0.210609		0.599334				146	63	209
	0.754092	0.469994	0.611238	0.713076	0.0952932		0.587031	0.654059		0.896235	0.504992		0.263741		0.436455	0.642901	0.266428		0.479816		0.324332	0.617113	0.384414
	0.686729	0.671378	0.817487		0.392837		0.254625	0.671081		0.675113			0.340929	0.271821	0.541106					0.718136	0.502624	0.475051			0.691464			HSAX combined
	0.200098	0.523065	0.98647	0.366565			0.63289	0.399009		0.702891	0.343443		0.583654	0.835798	0.607573				0.463079	0.320146		0.497915	0.150521		0.862512
	0.275027	0.248695	0.781296	0.352189	0.0833333		0.626321	0.636398		0.785833	0.0151515		0.645082	0.708805	0.413752		0.0849363		0.414574		0.637741	0.449498	0.0965518		0.309792				X m	X			X m	X		HSAX combined Early			Xcomb	random	EarlyXcomb	RandXcomb			Early passage	random
	0.426429		0.469684	0.0857689			0.580142	0.606412		0.544625	0.010989				0.589993	0.734607			0.521033	0.90939		0.391555	0.452248		0.295684			0-0,2	1	15	16	0-0,2	3.44035	12.5596	0.566338	16		0-0,2	0.0235641	0.04	16	27.16	43.16	0-0,2	21.58	21.58	0.0306188
	0.43148	0.556105	0.250867	0.567958	0.252057		0.831626	0.623168		0.480626	0.505371		0.273148	0.512929		0.628431				0.682936	0.11073	0.451554	0.360121		0.556718			0,2-0,4	16	49	65	0,2-0,4	13.9764	51.0236		65		0,2-0,4	0.095729	0.12	65	81.48	146.48	0,2-0,4	73.24	73.24
	0.300435	0.645701	0.834189	0.59336	0.235579		0.891509	0.696482		0.550717	0.225224		0.719371	0.500418		0.662863	0.663983		0.690898	0.720707		0.349237	0.675489		0.36111			0,4-0,6	36	123	159	0,4-0,6	34.1885	124.811		159		0,4-0,6	0.234168	0.2	159	135.8	294.8	0,4-0,6	147.4	147.4
	0.563275	0.158221	0.554242	0.615385	0.148198		0.379547	0.80937		0.272874	0.229902		0.396041	0.576549		0.435947	0.503261			0.731737	0.547612	0.437834	0.428799		0.757155			0,6-0,8	45	177	222	0,6-0,8	47.7349	174.265		222		0,6-0,8	0.326951	0.28	222	190.12	412.12	0,6-0,8	206.06	206.06
	0.436246	0.618303	0.796152	0.656894	0.394984		0.521229	0.651447		0.674802	0.261986		0.374015	0.760143			0.0733675			0.659574		0.341656	0.307612		0.338841			0,8-1	48	169	217	0,8-1	46.6598	170.34		217		0,8-1	0.319588	0.36	217	244.44	461.44	0,8-1	230.72	230.72
	0.36147	0.705804	0.390505	0.0799998	0.368208			0.460701		0.653864	0.878622		0.46424	0.169834			0.742142			0.643455		0.612329	0.457422		0.250599				146	533	679					679					679	679	1358
	0.588785	0.523841	0.704116	0.524143	0.256895		0.734887	0.621952		0.225993	0.329309		0.457169	0.517163		0.664406			0.760509	0.813934	0.607025	0.784426	0.610285		0.139198
	0.253912	0.692777	0.92759	0.530537	0.126868		0.567198	0.509999		0.422649	0.21986		0.50715	0.734558		0.456281			0.298552	0.553391		0.705683	0.320493		0.762782				X m	X			X m	X		HSAX combined Late
	0.79679		0.936685	0.478242			0.803822	0.555916		0.190093	0.371192		0.735996	0.495217					0.627166	0.573634	0.410743	0.690677	0.622515		0.230769			0-0,2	4	9	13	0-0,2	3	10	0.00674128	Joining is not allowed
	0.224867		0.556001		0.357381			0.678221			0.548408		0.602346	0.653274		0.373009	0.159294		0.849745	0.437386		0.528208						0,2-0,4	6	15	21	0,2-0,4	4.84615	16.1538
	0.877054	0.891925	0.757304	0.494363	0.152759		0.396315	0.607873		0.945672			0.339812				0.365238		0.717112	0.560344	0.633438	0.278549	0.350836		0.254642			0,4-0,6	21	32	53	0,4-0,6	12.2308	40.7692
		0.364459	0.660779	0.452598	0.156922		0.284846	0.29016			0.178888		0.754808	0.205284		0.348612	0.732096		0.492834	0.475459	0.405527	0.544953	0.509598		0.863288			0,6-0,8	21	80	101	0,6-0,8	23.3077	77.6923
	0.122868		0.948303	0.312461	0.453945		0.51356			0.645145	0.222657		0.670818				0.214183			0.239647	0.340774	0.419227	0.234739		0.630343			0,8-1	11	74	85	0,8-1	19.6154	65.3846
	0.729132		0.556624	0.660784	0.41999		0.51387	0.573197			0.290901		0.312732	0.25711		0.611672	0.335766		0.38105	0.280071	0.617515	0.130724	0.0915926		0.665724				63	210	273
	0.38976	0.609559	0.427745	0.310857			0.104062	0.525499			0.306971		0.495297	0.900756		0.516491			0.760789	0.24713	0.944936	0.738273	0.336613		0.863784
	0.305666		0.745355	0.223608			0.317308	0.859333		0.475871	0.471208		0.684294			0.477592			0.535479			0.471067	0.215753		0.788182				X m	X			X m	X		HSAX combined Adipo
	0.243486	0.32429	0.704081	0.486087	0.580439		0.407427	0.61507		0.498939	0.545872		0.460845			0.442929			0.546296	0.738482	0.299539	0.763612	0.487927					0-0,2	6	3	9	0-0,2	3.96503	5.03497	0.175695	9
	0.773196	0.430566	0.899265		0.490614		0.648306	0.730881		0.64118				0.462262			0.395805		0.520082	0.282318		0.588813	0.686357		0.911735			0,2-0,4	18	20	38	0,2-0,4	16.7413	21.2587		38
	0.453257	0.432514	0.72498	0.45289	0.263302		0.444605	0.72931		0.293469	0.345161		0.363097	0.127451					0.222926	0.726417	0.229308	0.600539	0.665199		0.585829			0,4-0,6	38	35	73	0,4-0,6	32.1608	40.8392		73
	0.428784	0.443756	0.919089	0.559385	0.537749		0.380977			0.728489	0.246112		0.445032	0.256982					0.572914	0.768574	0.199649	0.430865	0.528214		0.764965			0,6-0,8	37	54	91	0,6-0,8	40.0909	50.9091		91
	0.444269	0.650789	0.618345	0.655493	0.486257		0.310087	0.369121		0.45284	0.282406		0.717871	0.6841			0.375237		0.274235	0.876329	0.267234	0.773085	0.235851		0.470976			0,8-1	27	48	75	0,8-1	33.042	41.958		75
	0.455362	0.385999	0.863636	0.493091	0.245722		0.596869	0.156094		0.529383	0.295985		0.153848	0.192328		0.631467	0.320255		0.668978	0.897899	0.462231	0.484648	0.188889		0.452106				126	160	286					286
	0.60193	0.386947	0.788456	0.327477	0.296802		0.303508	0.708876		0.132442	0.629419		0.755013	0.935056		0.42032	0.37984		0.672441	0.640422	0.645558	0.693952	0.531721		0.482105
	0.54398	0.498211	0.869736	0.665232				0.570302		0.650391	0.209204		0.715708			0.502256	0.484544		0.801896	0.829867	0.659875	0.441729	0.625		0.674965				X m	X			X m	X		HSAX combined Osteo
	0.536329	0.767916		0.448933			0.708876	0.734945		0.470043	0.167964		0.555326	0.502112					0.438208	0.972155	0.670225	0.511225	0.476276		0.608696			0-0,2	2	24	26	0-0,2	3.78686	22.2131	0.0388531	Joining is not allowed
		0.274429	0.901514	0.384625			0.255556	0.559368		0.326836	0.176763		0.664448			0.43608	0.283177		0.463079	0.847819	0.841106	0.543887	0.0266832		0.573845			0,2-0,4	10	57	67	0,2-0,4	9.75844	57.2416
		0.707366	0.828476	0.196337			0.931554			0.564685	0.463075		0.445236	0.208006					0.424284	0.815368		0.568439	0.390474		0.907624			0,4-0,6	25	80	105	0,4-0,6	15.2931	89.7069
				0.848111			0.411462	0.607501		0.419472	0.571408			0.615106		0.473654	0.598851		0.348934		0.658395	0.422954	0.451748		0.606437			0,6-0,8	25	160	185	0,6-0,8	26.9449	158.055
		0.476436		0.74155			0.518151	0.726621		0.555288	0.624905		0.508872			0.397537	0.516309		0.498561		0.704374	0.495159	0.282404		0.791039			0,8-1	20	160	180	0,8-1	26.2167	153.783
			0.750424	0.396197				0.518758		0.808185	0.167245		0.702145	0.600033		0.754085	0.100422		0.581762		0.838719	0.666111	0.470014		0.794132				82	481	563
		0.566564		0.458169			0.439542	0.234127		0.771802	0.367607		0.545808	0.427734		0.353704			0.689646	0.67435	0.605386	0.468731	0.628931		0.487032
		0.580395	0.67714	0.852373				0.817558		0.644603	0.314674		0.230127	0.293081		0.676338			0.531075	0.501136	0.0495868	0.414735	0.622012		0.795286				HSAX comb early	HSAX comb Adipo			HSAX comb early	HSAX comb Adipo
		0.267105		0.576255			0.555002	0.65558		0.829249	0.507434		0.300101			0.490217	0.463353		0.482149	0.745547	0.398708	0.718386	0.431347		0.233717			0-0,2	16	9	25	0-0,2	17.5907	7.40933	0.223309
		0.309243	0.522183	0.655671			0.357278	0.124062		0.697968	0.340717		0.512932			0.793512	0.20554		0.500428		0.293185	0.524684	0.547619		0.411824			0,2-0,4	65	38	103	0,2-0,4	72.4736	30.5264
		0.879011	0.517172	0.315533				0.837799			0.857693		0.526118	0.263979		0.872464	0.774559		0.613751	0.399324	0.577328	0.391908	0.725378		0.793404			0,4-0,6	159	73	232	0,4-0,6	163.241	68.7585
		0.82181	0.906616	0.617402			0.264342			0.398519	0.373703		0.665432	0.539958						0.612877	0.500584	0.817024	0.227039		0.326411			0,6-0,8	222	91	313	0,6-0,8	220.235	92.7648
		0.61572	0.8196	0.426265			0.137282	0.914031			0.363507		0.15815	0.614177		0.615196	0.788294		0.859042				0.730078		0.782841			0,8-1	217	75	292	0,8-1	205.459	86.5409
		0.504508	0.547459	0.957015			0.539076	0.737821					0.501734	0.528397		0.746286	0.625578		0.724936	0.902774	0.528607	0.805931	0.497564		0.45098				679	286	965
				0.777543			0.23354			0.706457	0.363302		0.63844	0.66783		0.708413	0.857282		0.424298		0.496337	0.544232	0.117733		0.442725
		0.663986	0.692509	0.738301			0.426603	0.875028		0.673645			0.343239			0.455714	0.539802		0.525571			0.418213	0.300814		0.304919
			0.41775	0.903648			0.337772			0.703607			0.610331	0.611216		0.282972			0.462003		0.403752	0.532035	0.122924		0.394037			HSA6
		0.48865	0.42315	0.606356			0.585209	0.713108			0.336518		0.44838	0.236003			0.121194		0.366566		0.700878	0.310915	0.0319438		0.525595
		0.459571	0.259254	0.56129				0.668805		0.418818	0.285509		0.493076			0.652871	0.388777		0.810421	0.926807	0.779842	0.745771	0.398621		0.735403				Early passage	Late passage				Early passage	Late passage				Early6	Rand6	Early6	Rand6			Early passage	random
				0.596838				0.800149			0.376563		0.287172	0.667125		0.705581	0.276341		0.210819	0.793408	0.468753	0.409495	0.606424		0.661716			0-0,2	39	14	53		0-0,2	39.5232	13.4768	0.24002		0-0,2	0.0319672	0.04	39	48.8	87.8	0-0,2	43.9	43.9	1.06705e-08
		0.581612	0.424468	0.574468			0.434009	0.514114		0.513623	0.503119		0.433508			0.410451	0.633259		0.719772	0.964585	0.704414	0.721224	0.266776		0.660946			0,2-0,4	139	43	182		0,2-0,4	135.721	46.2787			0,2-0,4	0.113934	0.12	139	146.4	285.4	0,2-0,4	142.7	142.7
		0.691189	0.747511	0.495787						0.579467	0.395737		0.760241	0.426245		0.486308	0.415787		0.585496	0.669731	0.749669	0.715556	0.598178		0.282842			0,4-0,6	334	96	430		0,4-0,6	320.66	109.34			0,4-0,6	0.27377	0.2	334	244	578	0,4-0,6	289	289
		0.400098	0.621057	0.509432			0.252539			0.778824	0.534569		0.324764	0.536236		0.65362	0.264885				0.591425	0.410634	0.352939		0.722429			0,6-0,8	400	137	537		0,6-0,8	400.452	136.548			0,6-0,8	0.327869	0.28	400	341.6	741.6	0,6-0,8	370.8	370.8
		0.463289	0.361923	0.533178						0.178947	0.0710624		0.344808			0.184056	0.318052		0.272607		0.902942	0.545967	0.549741		0.412729			0,8-1	308	126	434		0,8-1	323.643	110.357			0,8-1	0.252459	0.36	308	439.2	747.2	0,8-1	373.6	373.6
		0.704246	0.927517	0.781367			0.304332	0.888542		0.281443	0.168742		0.646226				0.624488		0.536213	0.547684	0.901158	0.139754	0.465075		0.157895				1220	416	1636										1220	1220	2440
			0.861383	0.629646						0.6444	0.317467		0.530753	0.887755		0.241653	0.357452		0.607683			0.581457	0.266671		0.45283
			0.512708	0.755796				0.837799					0.774501			0.312645	0.296201		0.752917	0.861018	0.7507	0.402505	0.536025		0.5798				Early passage	Osteo				Early passage	Osteo
		0.217423	0.735537	0.434266				0.404918		0.664358	0.0752923		0.878979	0.750782		0.46853	0.525		0.46006	0.865916	0.641154	0.947628	0.343258		0.442631			0-0,2	39	20	59		0-0,2	35.9182	23.0818	0.354636
		0.069416	0.850799	0.547678			0.431967			0.483338	0.279897		0.432099	0.899026		0.594245	0.657753		0.445123	0.531477		0.522947	0.710306		0.684717			0,2-0,4	139	100	239		0,2-0,4	145.499	93.501
			0.602168	0.832041	0.27749			0.66544		0.620398	0.512802		0.627154	0.759121		0.109628	0.591371		0.207792		0.336721	0.802014	0.444629		0.493186			0,4-0,6	334	187	521		0,4-0,6	317.176	203.824
		0.455246	0.576696	0.314685	0.209759		0.416942	0.914031			0.190805		0.25641			0.737243	0.317827		0.173764	0.776734	0.839082	0.468277	0.426681		0.793768			0,6-0,8	400	273	673		0,6-0,8	409.711	263.289
		0.698161	0.593711	0.571274	0.406427		0.38439	0.737821		0.620292	0.358325					0.26995	0.32699		0.800935		0.344684	0.561713	0.633285		0.834272			0,8-1	308	204	512		0,8-1	311.697	200.303
			0.207675	0.46994	0.287621		0.25773	0.839672		0.231032	0.36644		0.822153	0.719189		0.785987	0.173381		0.388364	0.886063	0.357143	0.53864	0.427557		0.57333				1220	784	2004
		0.608754	0.862712	0.255228	0.343735		0.639013			0.895726	0.237331		0.597393			0.635825			0.613432			0.454202	0.626158		0.830877
		0.859787	0.938415	0.707616	0.477702			0.881914		0.571153	0.522834		0.495801			0.409936	0.255944		0.524416	0.892779	0.371464	0.494425	0.416026		0.554738				Early passage	Adipo				Early passage	Adipo
		0.847342	0.799919	0.279848				0.881635			0.355441		0.630318	0.64125		0.915972	0.546952			0.802622			0.234088		0.520833			0-0,2	39	20	59		0-0,2	42.1429	16.8571	0.33055
		0.525871		0.362528						0.258008			0.717544	0.378883		0.620525	0.043956		0.401385	0.866832	0.357141		0.814045		0.605603			0,2-0,4	139	40	179		0,2-0,4	127.857	51.1429
			0.809416	0.635543			0.238141	0.713108			0.413308		0.499552			0.167066	0.162038			0.81119	0.922875	0.570478	0.10572		0.396552			0,4-0,6	334	140	474		0,4-0,6	338.571	135.429
			0.74057				0.395207	0.853852		0.205529			0.567984			0.67643	0.37397			0.789594		0.894861	0.1962		0.268427			0,6-0,8	400	166	566		0,6-0,8	404.286	161.714
			0.913261	0.671543				0.966184		0.600126	0.448132		0.889307	0.708182		0.604522	0.416047		0.328614		0.71803	0.54542	0.460257		0.463415			0,8-1	308	122	430		0,8-1	307.143	122.857
		0.54787		0.737346			0.305429	0.668803		0.328872	0.411187		0.25754	0.523003		0.525511	0.25119		0.256028	0.945011		0.592199	0.355548		0.792062				1220	488	1708
		0.114342	0.874632	0.909095	0.262169			0.831597		0.809029	0.138706		0.596051	0.44916		0.271806	0.649894		0.486628	0.805641	0.599962	0.807751	0.240152
		0.351567	0.866913	0.644536	0.325613			0.924834		0.381806	0.489507		0.415772	0.308006		0.362416	0.358826		0.495791	0.5496	0.524895		0.748167		0.764048			HSA18
			0.810522		0.511034		0.264339	0.514114		0.722989	0.516865		0.36158	0.260572			0.567879		0.706367	0.540015	0.916987	0.819691	0.294872		0.718378
	0.324456			0.811727			0.496632	0.851385		0.543608	0.379239		0.093798	0.513872			0.463754			0.788785		0.662769	0.412126		0.419251				Early passage	Late passage				Early passage	Late passage				HSA18	random		Early18	Rand18			Early passage	random
	0.475975			0.911817			0.435421			0.679806	0.454473		0.306795			0.0711458			0.772437	0.875133		0.668028	0.435082		0.283279			0-0,2	94	30	124		0-0,2	96.4444	27.5556	0.355067		0-0.2	0.0877684	0.04		94	42.84	136.84	0-0,2	68.42	68.42	1.31335e-73
	0.381461	0.0815889	0.869685	0.857075			0.438355			0.422137	0.203279		0.512818	0.65375		0.730079	0.305193			0.755013	0.303577	0.464031	0.359461		0.83065			0,2-0,4	331	89	420		0,2-0,4	326.667	93.3333			0.2-0.4	0.309057	0.12		331	128.52	459.52	0,2-0,4	229.76	229.76
	0.478297	0.33007	0.785215	0.366874			0.347824	0.914686		0.408995	0.0848942		0.248352			0.417483	0.531248			0.462794	0.417588	0.368157	0.125858		0.910644			0,4-0,6	363	95	458		0,4-0,6	356.222	101.778			0.4-0.6	0.338936	0.2		363	214.2	577.2	0,4-0,6	288.6	288.6
	0.666607	0.459019	0.785215							0.703865	0.263076		0.091002	0.639873					0.454723	0.950217		0.555081	0.361858		0.465378			0,6-0,8	186	53	239		0,6-0,8	185.889	53.1111			0.6-0.8	0.173669	0.28		186	299.88	485.88	0,6-0,8	242.94	242.94
	0.225	0.50673	0.558595	0.496711			0.25206	0.976058		0.486063	0.514512		0.155217	0.512344		0.533874	0.223736		0.334364	0.828685		0.486613	0.244603					0,8-1	97	39	136		0,8-1	105.778	30.2222			0.8-1	0.0905696	0.36		97	385.56	482.56	0,8-1	241.28	241.28
	0.782028	0.319234						0.888542		0.846679	0.376697		0.600232			0.27735	0.271177		0.43185	0.739399		0.499408	0.54433		0.591968				1071	306	1377											1071	1071	2142
	0.513499		0.72098	0.393933	0.532869		0.494051	0.729173		0.218619	0.65873		0.786122	0.497345		0.430314	0.276541		0.605741	0.606357		0.794145	0.230181		0.697578
	0.485677	0.907454		0.806547			0.461718	0.244912		0.677968	0.262177		0.41964			0.28777	0.238541		0.748856	0.68234		0.409638	0.598947		0.275				Early passage	Osteo				Early passage	Osteo
	0.740754				0.519452			0.874674		0.793168	0.031746		0.355249	0.026087		0.745416	0.470396		0.588839	0.984391		0.306302	0.502623		0.391312			0-0,2	94	77	171		0-0,2	92.0769	78.9231	0.122426
	0.740818			0.287768	0.254169		0.180448	0.933688		0.697673	0.14374		0.46286	0.846513		0.696642	0.460588		0.490328	0.790405		0.761844	0.45999		0.537795			0,2-0,4	331	254	585		0,2-0,4	315	270
	0.212523	0.59949			0.290855			0.881805		0.542914			0.551466	0.467468		0.704315	0.534313		0.681114	0.556184		0.56999	0.517469		0.176776			0,4-0,6	363	295	658		0,4-0,6	354.308	303.692
	0.38032	0.36233		0.650871				0.944704		0.398094	0.240144		0.566663	0.500194		0.223779	0.259322			0.551107		0.635599	0.210497		0.53146			0,6-0,8	186	192	378		0,6-0,8	203.538	174.462
	0.339577	0.75769		0.160869			0.360124	0.934468		0.639899	0.185959			0.328744		0.631204			0.614575	0.776734		0.582733	0.25097		0.463546			0,8-1	97	100	197		0,8-1	106.077	90.9231
	0.413449	0.344783		0.571618	0.322073			0.981619		0.5437			0.469484	0.619123		0.894806	0.0666301		0.506812			0.566552	0.20798		0.670483				1071	918	1989
	0.686834			0.538691	0.299612		0.875355	0.968765		0.533052	0.108797		0.397717	0.517065		0.303797	0.266605		0.318175			0.619299	0.272965		0.934489
	0.270937			0.543288	0.0839892			0.947213		0.464072	0.505719		0.363164			0.484156	0.247526		0.566312	0.861943		0.26817	0.282849		0.603878				Early passage	Adipo				Early passage	Adipo				Early passage	Adipo	Random
	0.170909	0.620182		0.463631			0.59536	0.891476		0.252632	0.750812		0.676753	0.674144		0.812502	0.282889		0.501735	0.743735		0.493187	0.699501		0.657765			0-0,2	94	31	125		0-0,2	86.5385	38.4615	0.00013274		0-0,2	0.0877684	0.0651261	0.04
				0.492416	0.161524			0.885131		0.634209	0.510357		0.357669	0.65955		0.646779	0.536888		0.469212	0.948778		0.675259	0.381251		0.77258			0,2-0,4	331	110	441		0,2-0,4	305.308	135.692			0,2-0,4	0.309057	0.231092	0.12
	0.47425			0.658298	0.360845		0.389923	0.848454		0.23599	0.268959		0.278009	0.538597		0.204693	0.262931		0.600534			0.385916	0.439023		0.332756			0,4-0,6	363	162	525		0,4-0,6	363.462	161.538			0,4-0,6	0.338936	0.340336	0.2
	0.058844						0.511761	0.635731		0.51383			0.516319	0.675113		0.522555			0.328806	0.902949		0.838637	0.636045		0.581993			0,6-0,8	186	126	312		0,6-0,8	216	96			0,6-0,8	0.173669	0.264706	0.28
	0.501813			0.767694			0.615143	0.641574		0.844362	0.167919		0.702925	0.454285		0.345707	0.368005			0.874673		0.774553	0.425433		0.951873			0,8-1	97	47	144		0,8-1	99.6923	44.3077			0,8-1	0.0905696	0.0987395	0.36
	0.949522	0.264547		0.645838				0.797121		0.612669	0.517081		0.819016	0.305727		0.691735	0.617511			0.55386		0.283048	0.440584		0.333774				1071	476	1547
	0.34738	0.229505		0.36692				0.752601		0.485132	0.504515		0.612232	0.597964		0.284461	0.39029		0.580797			0.669786	0.498755		0.149895
	0.587874	0.42937		0.454262						0.599885	0.563671		0.554026	0.822864		0.452444	0.391163		0.556519			0.419137	0.546297		0.382426			HSA12 MSC vs Lymphocytes
	0.513792	0.363928		0.958678			0.234243	0.692619		0.756646	0.887858		0.378799	0.107061		0.563192	0.471599		0.426654			0.875442	0.446593		0.477906
	0.507595	0.377297		0.553218			0.847055	0.726963		0.53891			0.570262	0.756		0.393781	0.408213		0.297415	0.848638		0.197917	0.369428		0.785427				MSC	Lymphocytes				MSC	Lymphocytes				MSC	Adipo	Lymphocytes
	0.515386	0.7187		0.428257	0.404167		0.635202	0.659763		0.536724	0.658038		0.221775	0.56703		0.866935	0.25939		0.367573	0.800973		0.558336	0.42079		0.416667			0-0,2	46	10	56		0-0,2	35.7514	20.2486	5.33029e-10		0-0,2	0.050885	0.0167866	0.0195312
	0.283651	0.160313		0.34199				0.679634		0.539469	0.203539			0.622816		0.56969	0.389713		0.797262	0.922719		0.460191	0.728551		0.806035			0,2-0,4	164	63	227		0,2-0,4	144.921	82.0791			0,2-0,4	0.181416	0.148681	0.123047
		0.355336		0.638393			0.249349	0.501623		0.442014	0.917369		0.126471	0.45044		0.656564	0.201808		0.306008	0.710322		0.436083	0.460454		0.373394			0,4-0,6	258	107	365		0,4-0,6	233.023	131.977			0,4-0,6	0.285398	0.292566	0.208984
	0.295984	0.524375		0.610237			0.307615	0.769766		0.14938	0.662341		0.51647	0.874811		0.402125	0.492475		0.686812	0.743168		0.498952	0.25126		0.0434783			0,6-0,8	238	144	382		0,6-0,8	243.876	138.124			0,6-0,8	0.263274	0.323741	0.28125
	0.526464	0.256074		0.696841			0.476351	0.461344		0.679811	0.347911			0.136362		0.752672	0.266838		0.519077	0.941023		0.814711	0.243274		0.634011			0,8-1	198	188	386		0,8-1	246.429	139.571			0,8-1	0.219027	0.218225	0.367188
	0.309594	0.525532		0.588562			0.856573	0.929267		0.408745	0.805457			0.658761		0.241245	0.545357					0.811765	0.280318		0.418605				904	512	1416
	0.334131						0.500134	0.937908		0.736964	0.832344		0.794979	0.578549		0.259648	0.516698		0.371015	0.726962		0.760122	0.235722		0.557165
	0.477522	0.532327		0.108525	0.471406		0.328929	0.700904		0.50024	0.611578		0.242466	0.769235		0.457374	0.330587		0.507719			0.46129	0.369813		0.646828				Adipo	Lymphocytes				Adipo	Lymphocytes
	0.340893	0.734767		0.123668			0.26528	0.922041		0.562683	0.456368		0.657669	0.571535		0.695641	0.173749		0.448536	0.76079		0.397256	0.621833		0.450693			0-0,2	7	10	17		0-0,2	7.63079	9.36921	3.03158e-05
	0.755641	0.695752		0.47775				0.939088		0.900068			0.362425	0.604047		0.190498	0.664928		0.228414	0.956116		0.416665	0.288889		0.626338			0,2-0,4	62	63	125		0,2-0,4	56.1087	68.8913
	0.0526316	0.784996		0.434114			0.334868	0.914418		0.763709	0.512957		0.263399	0.11386		0.627948	0.549228		0.462178			0.161932	0.358923					0,4-0,6	122	107	229		0,4-0,6	102.791	126.209
	0.635306	0.407353		0.543924			0.202256	0.869699		0.555	0.862456		0.438117	0.351569		0.216952	0.132235		0.684599	0.985366		0.19642	0.626919		0.153613			0,6-0,8	135	144	279		0,6-0,8	125.235	153.765
	0.789089	0.757307		0.48414			0.25652	0.866871		0.512104			0.733071	0.852567		0.477906	0.229401		0.568183	0.78498		0.525251	0.591799		0.721989			0,8-1	91	188	279		0,8-1	125.235	153.765
	0.591719	0.566728						0.976189		0.68883	0.694906		0.438301	0.162036		0.596415	0.260085		0.278082	0.797419		0.649175	0.632315		0.72264				417	512	929
	0.880185	0.770174		0.468992	0.397745		0.571123	0.625125		0.260624	0.39604			0.831152		0.287302	0.0559009		0.635531	0.747794		0.361258	0.142292		0.26399
	0.574591	0.666193					0.257085	0.952054		0.291366			0.682102	0.570789			0.274905		0.849841	0.954096		0.235439	0.720763		0.776201
	0.271967	0.562883		0.558959	0.199496		0.478701	0.961441		0.656534	0.848147		0.334217	0.484276		0.48268	0.621624		0.375469	0.935082		0.63317	0.485715		0.676433
	0.191959	0.475528		0.247029			0.619711	0.907362					0.392125	0.31118		0.452555	0.568706		0.382147	0.915302		0.647154	0.296082		0.431028
	0.460944	0.634793					0.689935	0.842002			0.416628			0.539327		0.228372	0.575646		0.505014	0.879671		0.700841	0.541217		0.592909
	0.544366	0.910966			0.141564			0.897046			0.548405			0.858308		0.315792	0.0526321		0.259274	0.642766		0.448141	0.137941		0.765245
	0.756261	0.184302		0.213814	0.344931		0.240206	0.882775			0.908754			0.240011		0.27292	0.410457		0.456045	0.772201		0.465968	0.38961		0.656727
	0.0895972	0.61307		0.779212				0.883911			0.541285		0.502443	0.325683		0.246915	0.0955824		0.680291	0.753667			0.549647		0.394796
	0.3794	0.444672		0.388727	0.235849		0.365111	0.981835			0.838646			0.632512		0.597715			0.36203	0.743632		0.468029	0.507041		0.439024
	0.779682	0.699733		0.574387	0.054393			0.770185			0.906192			0.560467		0.378574	0.114299		0.62679	0.363128		0.58572	0.88346		0.574524
	0.60012	0.794998		0.0943402	0.215921		0.688024	0.931632			0.23646			0.806468		0.301323	0.151037			0.608909		0.754527	0.163614		0.59371
	0.24505	0.681137		0.684469	0.599274		0.328615	0.859651		0.346672	0.657455			0.197122		0.551447	0.381186		0.250767	0.519717		0.609195	0.565942		0.659622
	0.532623	0.435146			0.4846		0.401518	0.639403		0.516136	0.818289		0.271163	0.624284		0.718544	0.318233		0.71847			0.847222	0.541437		0.405518
	0.60531	0.13326		0.477737	0.366835		0.310818	0.653813		0.843364	0.42905			0.765311		0.723584	0.284437			0.808783		0.48824	0.261625		0.547256
	0.440316	0.411067			0.716167			0.831249			0.291667			0.659143		0.361464	0.261208		0.354779	0.815316		0.664674	0.473241		0.707673
		0.941006			0.213149		0.331104	0.758182		0.750301	0.908637			0.740145		0.722604	0.39048		0.325442			0.541206	0.621722		0.852658
	0.679868	0.719691		0.865153	0.341339		0.588907	0.875996					0.411215	0.619475		0.734339	0.488179		0.839783			0.455439	0.591447		0.470289
	0.80994	0.731711						0.859598			0.351643			0.26459		0.318687	0.541962		0.314537			0.864133	0.468645
	0.516217	0.301212			0.240011		0.482445	0.602857		0.728367	0.370599			0.399999		0.615104	0.385525		0.367154			0.569007	0.192846		0.635186
	0.604742	0.664442		0.670424	0.576227		0.636348	0.917178		0.415263	0.526923		0.601365				0.310234		0.49218			0.806613	0.279508		0.407685
	0.339142				0.29159		0.624714	0.661894			0.956483		0.229062	0.651333		0.737815	0.379035		0.787137				0.403051		0.891238
	0.936593	0.656229			0.0960005		0.858501	0.684822		0.465483	0.859334		0.330584	0.658101			0.578155		0.533051				0.379824		0.800918
	0.234304	0.884615		0.395604			0.89671	0.988394		0.024	0.490619		0.184462	0.264652			0.324367		0.572786				0.337709		0.585234
	0.432852	0.908727			0.299298		0.588269	0.802203			0.709657			0.272955		0.22058	0.581876		0.483219			0.7835	0.480745
	0.416045	0.181818		0.317734	0.304911		0.953935	0.85235		0.289526	0.403578			0.391906		0.416671	0.379509		0.518634			0.929652	0.525411		0.390514
	0.728588	0.631646		0.501109			0.711344			0.587476			0.41777	0.271634		0.767457	0.569208		0.413896			0.817151	0.239243		0.442156
		0.511467			0.322877		0.461669	0.675682		0.548412	0.304419		0.436484			0.443209	0.279644		0.404451				0.580443		0.446661
	0.657301	0.729537			0.302709		0.516344	0.709647		0.151585	0.784805					0.784618	0.24609		0.149721			0.915399	0.668517		0.554729
	0.630591	0.915078			0.117543		0.636468	0.865875		0.55024	0.82838			0.2		0.814583	0.451168		0.617463				0.59501		0.552785
	0.304154	0.740858			0.154976		0.786783	0.680544		0.628204	0.859172		0.582524	0.475786		0.575217	0.700213		0.503471			0.71791	0.151612		0.654334
	0.630591				0.0860026		0.889221	0.791874		0.482981	0.458302			0.828022		0.674966	0.0317803		0.369566			0.597916	0.379956		0.473572
	0.304154	0.435802		0.48005	0.334556		0.653079	0.914286		0.0921984				0.419486		0.50114	0.441505		0.326687			0.893631	0.365717		0.423041
	0.19331	0.226299		0.568658			0.693936			0.489185	0.294229		0.244796			0.604819	0.515268		0.417746				0.255897		0.304542
		0.600154		0.463652	0.29773		0.924993	0.923356		0.4074	0.424025		0.227721			0.813432	0.23018		0.565665			0.724823	0.172006		0.371652
	0.727738	0.55993					0.942444	0.65962		0.51534	0.424298		0.513112			0.496147	0.460332		0.681362				0.468278		0.664181
	0.500756	0.455895		0.783956			0.809034	0.971654		0.255704	0.640706			0.64055		0.417592	0.346621		0.169012			0.705788	0.260513
	0.581259	0.713962		0.588601			0.591704	0.911297		0.544738				0.334302		0.729517	0.356591		0.19045			0.159998	0.396587		0.437236
	0.506326	0.567568			0.156005		0.935901	0.96283		0.174861	0.695189		0.646328	0.277035			0.546799		0.577549				0.295978
	0.275085	0.507042		0.362583	0.314892		0.472526	0.775667		0.260319			0.464377	0.745508		0.554832	0.279341		0.463136			0.742478	0.387482		0.27498
	0.488971	0.189488		0.62413			0.77805			0.225347	0.833669			0.27364		0.574017	0.218909		0.765277				0.202556		0.29916
	0.88281	0.422137					0.483408	0.72201		0.482322	0.610429			0.435153		0.51286	0.3825		0.422015			0.544759	0.211214		0.235606
	0.488214	0.664939		0.359964	0.470585		0.588529	0.759665		0.483291	0.792329			0.576207		0.111111	0.130165					0.696689	0.585297		0.579346
	0.253866	0.200425		0.521317	0.386792		0.779085	0.674239		0.74806	0.478939		0.663741	0.789362		0.626086	0.528873		0.694906			0.653461	0.427669		0.243902
	0.372218	0.82298		0.192843			0.904856	0.670315		0.26211	0.594567		0.51225	0.62951		0.673152	0.841496		0.52366			0.931862	0.219879		0.562484
	0.48	0.601092			0.226208		0.800061	0.979306		0.16124	0.871566		0.27116	0.366398		0.373192	0.386402		0.285295			0.916296	0.506646		0.534938
	0.328271	0.426355			0.44621		0.776663	0.861444		0.470412	0.640855		0.448698	0.672266		0.666456	0.633015		0.928192				0.0344007		0.237333
	0.625057	0.824176			0.159223		0.422192	0.762121		0.660389	0.608279			0.682451		0.674149	0.384201		0.857655				0.601708		0.251944
	0.32667	0.562246		0.314854	0.41979		0.687379			0.532283			0.519606	0.747556		0.807656	0.605097		0.936454			0.685685	0.393785		0.403888
	0.380134	0.376785		0.84619	0.501718		0.717819			0.221761	0.676911		0.573596	0.760706		0.597672	0.170649		0.578232						0.367798
	0.378835	0.58898					0.732452			0.771555			0.457653	0.726216		0.694976	0.262431		0.527924			0.649221			0.414058
	0.523076			0.534751	0.339615		0.804926			0.285714	0.969132		0.548387	0.58618		0.460264	0.332434		0.721782			0.885452	0.407165		0.587219
	0.700201	0.930865			0.4392		0.777144			0.521316	0.545219			0.748171					0.481111			0.963359	0.588042		0.659227
	0.400288	0.25841		0.58725	0.252426		0.671559				0.682933			0.385524					0.410896			0.832615	0.328		0.612054
	0.11707	0.521353			0.505664		0.277546			0.639636	0.961825		0.4219	0.703094		0.719654	0.374499		0.697354			0.882807	0.226989		0.317658
	0.624504	0.785827		0.682531	0.47413		0.916366			0.425698				0.122038					0.439283			0.852177	0.261611		0.459427
		0.861162		0.444199	0.209544		0.806849			0.558032	0.556239			0.568736		0.45712	0.436773		0.668857			0.934418	0.56134		0.59536
	0.645797			0.615908			0.658033				0.585781			0.116917		0.541663	0.0962961		0.569102			0.225773	0.2548		0.323248
	0.280475	0.917116		0.382605			0.739859			0.406559			0.452261	0.402866		0.170075	0.264412					0.870072	0.151522		0.424745
	0.626556	0.760113		0.344886	0.384519		0.383512			0.190709	0.620217		0.0371707	0.356591		0.459708	0.600021		0.810339			0.717908	0.544999		0.278091
	0.730359	0.549749		0.902984	0.24247					0.301479			0.316882	0.666087		0.666153	0.552019		0.878898			0.947003	0.596598		0.539072
	0.440548	0.700328		0.602407	0.505335		0.878906			0.820465	0.667437		0.569179	0.205831		0.511446	0.697619		0.834644			0.707392	0.371796		0.366557
		0.355377			0.0655164		0.614029			0.875838	0.222745		0.339985	0.482024		0.675884	0.204649		0.545498			0.604497	0.19664		0.839688
	0.63826	0.659051		0.478019	0.36269		0.601303				0.501725			0.28748		0.254157	0.407217		0.845761			0.891892	0.343484		0.577171
	0.708695	0.888784		0.727258	0.442496		0.574624			0.928902	0.534696		0.735612	0.602641		0.568957	0.312408		0.818199			0.723404	0.336571		0.866667
	0.692506				0.394072		0.417275			0.967287	0.732331		0.614009			0.734564	0.466434		0.924252			0.774092	0.234085		0.666665
	0.593301			0.70149	0.501642		0.918537			0.882791			0.612217	0.632739		0.431625	0.380384		0.722514			0.917089	0.411228		0.316373
	0.721825	0.506341		0.935297	0.447534		0.890533			0.825388	0.380983		0.48894	0.445325		0.630418	0.506565		0.601852			0.694197
	0.404057	0.509		0.629973	0.305678		0.86078			0.839552	0.500657		0.242618			0.873306	0.360212		0.95868			0.742973	0.442132		0.759264
	0.426655	0.354713		0.680669	0.369617		0.822674			0.903753	0.735143		0.359086	0.578013		0.647364			0.609095			0.626126	0.190263		0.909822
	0.169014	0.122057		0.316401	0.309639		0.345438			0.960922			0.739085	0.301611		0.872706	0.255156		0.626618			0.785248	0.364433		0.406856
	0.534329	0.361717		0.335483	0.58663		0.883664				0.971207		0.238648	0.0789474		0.620249	0.426571					0.670689	0.391097		0.362607
	0.521352	0.574784		0.296332	0.359146		0.561665			0.944216	0.436249		0.70378	0.586521		0.545261	0.616503		0.660981			0.772577			0.0790568
	0.148449			0.462687	0.449575		0.711128			0.715544	0.353696			0.801145		0.314501	0.485415		0.671678			0.814054	0.291139		0.937821
	0.67347	0.28613		0.375837	0.269258		0.970171				0.707011		0.431216	0.0983805		0.791309			0.936741			0.761939	0.499198		0.813568
	0.383796	0.575747		0.603693	0.194271		0.666456			0.91699	0.725062			0.615779		0.737893	0.445539		0.668071			0.725363	0.349245		0.739294
	0.456506	0.585209		0.527046	0.144928					0.945893	0.708999		0.421721	0.482049		0.404512	0.312769		0.832069			0.704569	0.930451		0.808903
		0.151514		0.429737	0.464373		0.590362			0.731812	0.36361		0.511127	0.151786		0.436765	0.419567		0.96291			0.709057	0.127063		0.973006
	0.37832	0.651326		0.185102	0.261712		0.737445			0.893781	0.919328		0.490069	0.332999		0.467205	0.504876		0.396704						0.911178
	0.508425			0.702182	0.370686		0.791542			0.866672	0.548362					0.548362	0.314679		0.760815			0.78233			0.540456
	0.91686	0.735118			0.107981		0.425802			0.812885	0.277566		0.558821	0.381189		0.600409	0.157841		0.428984			0.929323	0.980859		0.858168
	0.474449			0.491246	0.297126		0.659693			0.74526	0.395661		0.669888	0.1853		0.276817	0.299832		0.618522			0.894587			0.400108
	0.54775	0.488342		0.584706	0.46802		0.898945			0.934166	0.56599		0.428593	0.198269		0.339415	0.202727		0.464938			0.89298			0.468534
		0.217307		0.93425			0.865869			0.582736			0.647464	0.555424		0.577735	0.486308		0.759306			0.68883	0.874843		0.865287
	0.598056	0.87131		0.501832	0.394679					0.9562	0.712657					0.607792	0.154213		0.916512			0.953171			0.916776
	0.0449438			0.439638	0.335639		0.952557			0.806306	0.268488		0.569478	0.534438		0.706069	0.455803		0.518058						0.79865
	0.277545	0.345029		0.332568	0.132873		0.783852			0.777291	0.7418		0.358135	0.474526		0.595641	0.554352		0.8			0.672796			0.863016
	0.319505	0.736816		0.779146	0.36875		0.740006			0.945161	0.615408		0.410959	0.506899		0.36722	0.351369		0.698373			0.590936			0.81989
	0.291269	0.570546		0.614963	0.271452					0.664321	0.606588		0.226667	0.461693		0.221392	0.378022		0.812111			0.758202	0.492838		0.793336
	0.374828				0.145685		0.936684			0.879948	0.559037		0.696825	0.709043		0.236803	0.419507		0.608431			0.913975	0.567273		0.751409
	0.417496	0.703503		0.290771	0.130518		0.903697			0.862899			0.334125	0.489472		0.49104	0.340163		0.954502			0.847872			0.767434
	0.157135			0.34738	0.220884		0.289717			0.886514	0.768585		0.476463	0.643085		0.638625	0.420487		0.765776			0.927318			0.60516
	0.242559	0.757415		0.161874			0.539089			0.92347	0.484482		0.604206	0.298236		0.577426	0.153394		0.79757			0.678181	0.610182		0.871564
	0.289718	0.536932		0.558291	0.246609		0.4607			0.818821	0.480519		0.584897	0.340349		0.548961	0.102902		0.643062			0.695965	0.734565		0.894942
	0.408584	0.586483		0.484581	0.49776		0.940878				0.385985			0.732759		0.591037	0.434457		0.90312			0.828549	0.876485		0.662972
	0.530009			0.558291	0.18815		0.725417			0.687452	0.844495		0.641888			0.813765	0.367939		0.836719			0.620546	0.79383
	0.400732	0.373499		0.484581	0.49776		0.973692			0.844249	0.501112		0.202031	0.0933915		0.321979	0.216931		0.837616			0.607725			0.769531
	0.362216	0.44624		0.619019	0.18815		0.692117			0.784156	0.254909		0.429357	0.803438		0.36361	0.251441		0.72337			0.494378			0.775298
	0.545903	0.668482		0.843137	0.133168		0.994044			0.606184	0.57292		0.24572	0.522608		0.302523	0.466071		0.843686			0.777306			0.90865
	0.555552	0.517687			0.289657		0.92752				0.905384		0.68929			0.577202	0.30228		0.643914			0.852855	0.506251		0.756264
	0.129956	0.848657		0.872524	0.426276		0.90437			0.640638	0.786844			0.857682		0.330136	0.750376		0.990311			0.955419			0.88705
	0.363861				0.256051					0.580499	0.634997		0.594998	0.895595		0.908722	0.314656		0.654124			0.710867			0.759512
	0.0906546	0.742129			0.767402		0.891801				0.4121		0.376497	0.496624		0.601107	0.352048		0.991385			0.843871			0.851013
	0.474947	0.445131		0.84198	0.120332		0.715077			0.67723	0.841019		0.771511	0.722709		0.688881	0.570043		0.888827			0.782157			0.912708
	0.420849	0.61174		0.108528	0.737603		0.923029				0.944809		0.48029	0.835816		0.546449	0.40179		0.732702			0.670838	0.53573		0.866085
	0.701252	0.581612		0.295584	0.512499		0.42388			0.872917	0.820916		0.824861	0.835914		0.399381	0.518558		0.907008			0.915645	0.738694		0.956538
	0.396623	0.384519		0.603681	0.86388		0.784584			0.976565	0.824698		0.0983342	0.87239		0.420778	0.190359					0.658131			0.654335
	0.367816	0.434149		0.449237	0.362112		0.719121				0.906387		0.475999	0.933066		0.463082	0.353024		0.956979			0.889057	0.33927		0.6216
	0.520803	0.781425		0.103276	0.448276		0.928248			0.862756	0.726537		0.190008	0.899283		0.172902	0.706183		0.9216			0.712273			0.948681
	0.506213	0.771427		0.522213	0.246514		0.96107			0.904717	0.395602		0.459048	0.921473		0.487678	0.159574					0.568687	0.751377		0.443274
	0.0719868	0.27974		0.775193	0.411016		0.9035						0.380154	0.94456		0.513769	0.117248		0.567755			0.51614			0.928073
	0.598178			0.871977	0.694588		0.707621			0.936538	0.529937		0.286533	0.960016		0.490395	0.568934					0.850149			0.884966
	0.0546297	0.404956			0.459757		0.529472						0.56291			0.485519	0.356413		0.48192			0.842655			0.915819
		0.556305		0.896288						0.745944			0.672336	0.253372		0.453054	0.590304					0.885132			0.910376
	0.280006	0.559683		0.618672	0.623797		0.986841				0.473098					0.786735	0.669058		0.774229			0.782197			0.901185
	0.217899	0.641066		0.437898	0.288622		0.6			0.811753	0.865031		0.637556	0.812336		0.818116	0.0789474		0.562226			0.887894	0.502493		0.872079
	0.318416	0.633306		0.847412	0.221303		0.861917				0.475692		0.609809	0.807381		0.486057	0.788164					0.570317	0.86974		0.919922
	0.383108	0.316064		0.601908	0.4542					0.78558	0.561026		0.87086			0.710282	0.209624					0.571067			0.725174
	0.288342	0.0286675		0.457115	0.300395		0.438629				0.458196		0.244154	0.6303		0.582345	0.513345		0.673035			0.722772	0.622606		0.635607
	0.349387	0.62254		0.745355	0.673385		0.619093			0.748244	0.754225		0.501934	0.935148		0.783588	0.547749					0.533348	0.54321		0.617675
	0.288526	0.445002		0.650885	0.771083		0.689101			0.979547	0.722408		0.779817	0.646751		0.835288	0.442445		0.670273			0.801322	0.944885		0.8794
	0.351129			0.488525	0.312006		0.580504			0.585416	0.656278		0.614963	0.701361		0.677711	0.746053		0.586245			0.872944	0.692543		0.731706
	0.646351			0.488525	0.212959		0.388211			0.989519	0.500164		0.166232	0.8269		0.444662	0.537949					0.857718	0.658522		0.685533
	0.596555			0.313939	0.212959		0.682826			0.549814			0.266667			0.777604	0.365594		0.932452			0.720753	0.533117		0.926022
	0.376333	0.50073		0.381839	0.220001		0.810127				0.794499		0.6123	0.832865		0.793622	0.125221		0.916385			0.633642	0.643488		0.905105
		0.345612		0.576594			0.917043			0.870735	0.545286		0.318931	0.362483		0.551422						0.87865	0.747326		0.622957
	0.370574	0.807064		0.654105			0.533113				0.525591		0.566721	0.74234		0.532264	0.196969		0.763443			0.890412	0.955372		0.701804
	0.488677			0.214142	0.358284		0.717387				0.912822		0.576519	0.949563		0.601777	0.746967					0.571158	0.568383		0.985659
	0.287096	0.530822		0.432738	0.167824		0.358991			0.951706	0.600924			0.686824		0.686133	0.22322		0.351629			0.957954	0.573922
	0.260065	0.736762		0.756533	0.452444		0.597762			0.859062	0.843224			0.871232		0.505175	0.338526		0.778669			0.5586	0.206892		0.725432
		0.920018		0.603821			0.561665			0.591595	0.82133		0.393035	0.916522		0.719916	0.304237		0.606987			0.885764			0.95
	0.409076	0.388697		0.430687	0.289007						0.824017		0.440985	0.854106		0.65513						0.581874	0.760306		0.897914
		0.588625		0.453618	0.143591		0.711128				0.582101		0.781164	0.751064		0.630819	0.548127		0.744583			0.605395	0.703439		0.958318
	0.60874	0.73697		0.371652	0.407921		0.88896			0.435007				0.880933					0.81339			0.794306	0.554938		0.933333
	0.444444	0.589379		0.438646	0.221161		0.973579			0.598388	0.416562			0.861264			0.167474		0.780796			0.635044	0.839166		0.822218
	0.58736	0.654413		0.602543	0.329341		0.666456			0.521845			0.914753	0.825823		0.503988						0.834432	0.670711		0.949028
	0.447761	0.914209		0.510367			0.687739			0.650493	0.5016		0.351813	0.826201		0.361423	0.325139		0.870185			0.930412	0.787349		0.837489
	0.614481	0.12009		0.509431						0.792053	0.626217		0.398204	0.894348		0.344046	0.478791					0.544472	0.622572		0.929716
	0.498072			0.665514			0.596869				0.177873		0.0992355	0.875362		0.553572	0.100391					0.77703	0.611326		0.885731
	0.422137			0.850666	0.25307					0.511387	0.605649		0.367573	0.827254								0.860829	0.591157		0.884615
				0.581546	0.158112		0.74633			0.767665	0.523666		0.295536	0.819351		0.779466	0.283445		0.879671			0.476124	0.568912		0.809774
	0.0876892			0.812498	0.212767		0.791542				0.559717		0.360896	0.782146		0.329617	0.282344		0.548507			0.844275	0.626654		0.728838
	0.598175			0.338028	0.231752						0.527929		0.356211	0.881784					0.886487				0.673921		0.91942
	0.242883			0.352189			0.497911			0.860178	0.471668		0.749533	0.230523					0.941788			0.953291	0.92316		0.915952
	0.54758			0.238475	0.190489		0.425801			0.53444	0.795012		0.407592	0.939593		0.325725	0.451754		0.943801			0.603782	0.505602		0.818232
	0.689638			0.545856	0.0750526		0.626235			0.982151	0.678603		0.323387	0.967736		0.310441	0.299089		0.543085			0.687093	0.759169		0.945942
	0.294507			0.508982			0.53059			0.716942	0.524943		0.385473	0.948261								0.941154			0.547346
	0.169827			0.780919	0.688436		0.943886			0.951504	0.624384		0.83484	0.79444		0.522175	0.151609		0.546396			0.783726	0.532264		0.823529
	0.296898			0.303932	0.173602		0.835657			0.945075	0.831221		0.469138	0.926462		0.21665	0.10706		0.904568			0.93513	0.386647		0.837175
	0.408442			0.471701	0.43593		0.865871			0.570216	0.393463		0.498229	0.671516			0.213068		0.735996			0.671386	0.60832		0.840049
	0.542627			0.626809						0.81754	0.412034		0.653547	0.882213		0.34738	0.662351		0.815285			0.831499	0.73014		0.816607
	0.285494			0.513119	0.200309					0.937494	0.473431		0.151966	0.761873		0.365595			0.82			0.950912	0.695728		0.938819
	0.375258			0.948187			0.958405			0.846772			0.759395			0.42136	0.382934		0.972819			0.434251	0.59491		0.802891
	0.196429			0.556343						0.881541	0.839255		0.521676	0.959693		0.604969	0.239181		0.737641			0.808081	0.377771		0.790568
	0.323412			0.740131			0.783852			0.946379	0.647154		0.569601	0.863929		0.42388	0.164953		0.466525			0.270256	0.468574		0.927591
				0.270632						0.646843			0.306891	0.675865		0.736268			0.780078			0.701968	0.577657		0.938435
	0.227777			0.413167			0.934278			0.503148	0.27402		0.644252	0.627779					0.866194			0.724167	0.544772		0.704955
	0.633963			0.479998	0.216291					0.65096	0.655577		0.489734	0.734691		0.789763	0.31297		0.839348			0.962377
	0.421633			0.550216	0.264312						0.971485		0.155409	0.749089		0.390562	0.133297		0.938288			0.873918	0.753426		0.84145
				0.564595	0.925279					0.96854	0.618235		0.553122	0.706794					0.744583			0.834732	0.556151		0.92129
	0.876583			0.554798			0.644166				0.378021		0.521256			0.498276	0.157135		0.569847			0.510527	0.464031		0.873117
	0.917622			0.601565	0.365123					0.989169			0.448704						0.83208			0.741393			0.91053
	0.68728			0.475509			0.681291				0.376472		0.259964			0.439195	0.74606		0.776628			0.896433	0.655451		0.813749
	0.191653			0.642096	0.303077		0.803208				0.772616		0.236958	0.778659		0.533711	0.687464		0.633858			0.909165	0.33659		0.620441
	0.439977			0.615054	0.463158		0.952849			0.817797	0.536395		0.463217			0.238903	0.552515		0.823938			0.502387	0.665928		0.917603
	0.576724			0.586509	0.14959		0.747083			0.962116	0.569751		0.463274	0.845535			0.29127		0.564045				0.369893		0.943332
	0.691835			0.864638						0.783787			0.795483			0.459314	0.239021		0.611575				0.831062		0.346882
	0.25119			0.629707	0.25287					0.663138			0.599157	0.730326		0.815016	0.388722		0.777739			0.896149	0.452114		0.574377
	0.438904			0.451608						0.873012			0.141973	0.888837		0.750412	0.0608276		0.779145			0.933909	0.46204		0.966899
	0.382567			0.365989	0.393713		0.47425			0.885495			0.116267	0.868077		0.513486	0.452936					0.647416	0.54647		0.951832
	0.434373			0.678186			0.526461			0.880838						0.53785			0.874103			0.947766	0.642221
	0.463415			0.595075	0.492463					0.668144				0.885106		0.650224	0.47265		0.808225			0.914476	0.429612		0.420544
	0.332277			0.324781	0.401466		0.933067			0.819037			0.530397	0.740624		0.517631	0.474178		0.960256				0.907461		0.884943
	0.644856				0.561772					0.865625			0.234268	0.775893		0.422749	0.245986		0.529998			0.931607			0.803529
	0.180701			0.53767	0.445212					0.71013			0.531712	0.781114		0.292135	0.326861		0.759526			0.770301	0.594028		0.904359
	0.195823			0.772369	0.442188		0.309476			0.657806			0.67206			0.216098			0.691772			0.713222	0.590639		0.865624
	0.621129				0.170229		0.577167			0.835013			0.509116	0.91507		0.189158	0.230349		0.864458			0.709521	0.477275		0.883473
	0.268511			0.0588985			0.657675			0.707106			0.517899	0.996274		0.71405	0.847884		0.264998			0.518835	0.543764
	0.211983			0.416838	0.323681		0.605405			0.890915			0.0975329			0.550799	0.192821		0.939866			0.670106	0.70759		0.952979
	0.438904			0.733574	0.390816		0.687432			0.790519			0.701643	0.81108		0.509709			0.621933			0.644535	0.751566		0.845604
	0.807897			0.750298	0.360773					0.894432			0.655389	0.888606		0.0434404						0.924924	0.659401		0.832995
	0.188153			0.359206	0.239237		0.681661			0.84355			0.707329	0.863361		0.506722	0.211748		0.932106			0.797013	0.780165		0.77926
	0.788714			0.82483	0.463807					0.909168			0.249884			0.741796	0.231285		0.929187			0.72993	0.798964		0.801054
				0.651318			0.690001						0.49291			0.622169	0.548487		0.6213			0.57085	0.611186		0.754574
	0.272611			0.571974	0.429643		0.483439			0.852595			0.251539			0.58905	0.343585		0.951907			0.786932	0.263918		0.930982
	0.659483			0.254733	0.356878								0.088669						0.612676			0.837639	0.656955		0.731025
	0.421638			0.642451	0.192195		0.4928						0.504506	0.29211		0.73408	0.618746		0.519704			0.834511	0.562231		0.849331
	0.640507			0.38963	0.362148					0.917758			0.622516	0.961398		0.707137	0.145049		0.79474			0.765851	0.679381		0.935711
	0.228326			0.0286676						0.890461			0.410707	0.811792		0.327613	0.304326		0.711691			0.598573	0.52276		0.94093
	0.425269			0.20454	0.269231		0.562231			0.897182			0.562692				0.226992		0.857515			0.747407	0.707335		0.824694
	0.629354	0.895887		0.62254	0.531248								0.88457	0.7094		0.51768	0.192979		0.546295			0.836315	0.739504		0.857688
	0.757608	0.69061		0.569222	0.336944		0.89137			0.856752			0.640511	0.854443		0.424001	0.414842		0.817169			0.726846	0.470991		0.671339
	0.520101	0.900206		0.636996									0.811322	0.613064		0.766512	0.52802		0.905749			0.837433	0.557632		0.940714
	0.862932	0.765989		0.373888	0.597526		0.932808			0.606141			0.580547	0.936861		0.249981	0.244836					0.579343	0.949982		0.349858
	0.183853	0.847418		0.271853	0.43932					0.6187			0.652086	0.904489		0.420657	0.303511		0.817348			0.935492	0.727027		0.581396
	0.518889	0.913509		0.339415	0.166436		0.919891			0.808648			0.685755	0.790217		0.600643	0.294749					0.855316	0.858584		0.913903
	0.380525	0.557587		0.530625	0.0921957		0.618906			0.625101			0.913108	0.759065		0.82132	0.180691					0.869827	0.700105		0.875444
	0.850511	0.378233		0.113924	0.393903		0.857683			0.619683				0.60962		0.413023	0.0846289		0.98053			0.686674	0.885662		0.917877
	0.63364			0.696616	0.224203					0.883212			0.512541	0.945162		0.588017			0.460818			0.699821	0.738813		0.886338
	0.302814			0.717652	0.48629								0.787104			0.819432	0.509359		0.515359			0.876805	0.578019		0.640313
	0.346214	0.944496		0.350154						0.80223			0.969141	0.679031		0.439487	0.278002		0.777285			0.426875	0.819959		0.891069
	0.444914			0.679258	0.351812		0.2537			0.959795			0.866912			0.587347	0.40719		0.752797			0.940915	0.669594		0.490846
	0.533364	0.866117		0.332756	0.339		0.977824			0.916659			0.64377	0.34112		0.765452	0.159304					0.669181	0.319401		0.897685
	0.124367	0.829747		0.512821	0.352705		0.784947							0.929202					0.776425			0.665098	0.488723		0.770128
	0.874835			0.295684	0.866404					0.756442			0.287138			0.248579						0.657244	0.197942		0.735403
	0.593133	0.817912		0.192678	0.424577		0.893858			0.686482						0.288273	0.215607					0.945068	0.389029		0.942119
	0.966862			0.452769	0.308512		0.948897			0.968325			0.859984	0.975202		0.771155	0.35915		0.593319			0.899017	0.476233		0.493298
		0.585813		0.57577			0.577859			0.650009			0.930118	0.524152		0.657761	0.218703		0.660795			0.939985	0.648929		0.893617
	0.475902						0.924015						0.597091	0.492514		0.367214	0.191914		0.773971			0.53245	0.516495		0.709557
		0.914578		0.808584	0.320947		0.64287			0.787768			0.789472	0.684565		0.317289	0.536696		0.61958			0.618985	0.885231		0.711093
	0.324591	0.625304			0.626387		0.739749						0.865836	0.750434		0.188146	0.360363		0.844104			0.538407	0.738968		0.829209
		0.936593		0.212092			0.279135			0.614245			0.435515	0.93617		0.589505	0.345726		0.663636			0.716485	0.605091		0.828214
	0.552984	0.947366		0.518584	0.261363					0.652264			0.610529				0.549444		0.895071			0.924798	0.752038		0.799201
	0.149389			0.433456			0.907099			0.912653			0.943018	0.6245		0.386648	0.355982		0.884589			0.915036	0.897547		0.782425
	0.547553			0.513111	0.269898		0.694444			0.934844			0.852828			0.299682	0.384601					0.777425	0.53879		0.861628
		0.674643		0.335875	0.499225		0.510168			0.448455			0.394984	0.958817		0.467046	0.253764		0.814184			0.943059	0.488963		0.854397
	0.543904	0.781752		0.784996	0.560533					0.807808			0.658716	0.671576		0.496233	0.388948		0.713776			0.673565	0.874474		0.844909
	0.0545386				0.348756		0.681637			0.823273			0.709702			0.705054	0.708861		0.614067			0.854832	0.561439		0.895126
	0.212024	0.645619		0.605468	0.49761		0.793885			0.809263			0.330532	0.804595		0.550945	0.091954		0.567126			0.715762	0.61088		0.901821
		0.933513		0.409741	0.276817		0.74455			0.460738			0.693983	0.747723		0.153153	0.410502		0.75168			0.907897	0.674401		0.934079
		0.65192		0.884875	0.271762		0.653462			0.848168			0.623812	0.941477		0.561997	0.365949		0.850038			0.623651	0.598671		0.893686
	0.507159	0.773441		0.245654			0.81201			0.938526			0.974031			0.151695	0.530777		0.638935			0.787084	0.712608		0.958609
	0.208605	0.677146		0.769793	0.211943					0.781032			0.776267			0.351659	0.286808		0.899463				0.846225		0.581198
	0.656412						0.835497			0.932554				0.747267		0.467407	0.296683					0.927669	0.926035		0.6102
	0.253811	0.631068		0.453135						0.73793			0.942079	0.857655		0.280612	0.523524					0.630584	0.922297		0.641091
	0.601467	0.642659		0.712521	0.354165		0.812763			0.745588			0.939291	0.640455		0.812542	0.16933		0.737603			0.820914	0.431488		0.922803
	0.623818	0.731908		0.597447						0.831105			0.503949	0.641785		0.584986	0.493557		0.943089			0.829849	0.659397
	0.239853	0.542515		0.472449	0.245739		0.703037			0.797367			0.980988	0.85852		0.668369	0.170299		0.553424			0.890622	0.591195		0.970357
	0.241563	0.702832		0.0916165			0.646341			0.693264			0.849649			0.603563	0.517238		0.877263			0.75719	0.673864		0.9401
	0.163888			0.439616	0.490797		0.440114			0.75265			0.91658	0.765986		0.293261	0.523427		0.420451			0.842107	0.7533		0.920505
	0.262622			0.426164	0.402104		0.606949			0.794393			0.528646	0.693823		0.722942	0.146176		0.829415			0.845714	0.895861		0.452345
	0.348744	0.883866		0.785846	0.31963					0.905365						0.348743	0.321223		0.77492			0.746645	0.769416		0.930756
	0.423775	0.586367		0.355777			0.622619			0.898613			0.61319	0.784348			0.467359		0.807325				0.824735		0.943341
		0.906388		0.717752	0.132578		0.686994			0.802432			0.283056				0.354095		0.569859			0.416711	0.556663		0.801995
	0.46262			0.36875	0.202926					0.275027			0.700662	0.43657		0.552805	0.151454					0.582457	0.383776
		0.62334		0.290054	0.394987		0.788292			0.912721			0.505066	0.875581		0.227542	0.220274		0.7579			0.225225	0.534083		0.912561
		0.712178		0.558536	0.466801					0.835457			0.975415			0.342868	0.759034		0.52511			0.0990093	0.747131		0.785323
	0.683456	0.935097		0.369565	0.65779					0.565057			0.717387			0.55993	0.242319		0.454853			0.447317	0.579319		0.862325
	0.56127	0.865417		0.234267	0.184783					0.916242			0.778101	0.903117		0.180423	0.112963		0.773556			0.743302	0.834914		0.784462
	0.328323	0.972236		0.664798	0.359964					0.864722			0.894468				0.397058		0.748043			0.541087	0.528938		0.713873
	0.364762	0.798997		0.63818	0.369362					0.890792			0.662191	0.96266			0.540759		0.86092			0.546776	0.821387		0.557177
		0.501102		0.456906	0.250236					0.76307			0.629769	0.966596			0.49162		0.920922			0.623377	0.943091		0.885637
		0.461304		0.601437	0.319076					0.920626			0.890682	0.911265			0.597339		0.544231			0.220372	0.488913		0.812235
	0.518523	0.862499		0.501734	0.62352					0.817783			0.669805				0.23946		0.711746			0.619189	0.744903		0.752614
	0.438305	0.668885			0.139001					0.864296			0.739549				0.0690408		0.95238			0.427908	0.50296		0.943508
		0.753224		0.800628	0.363929					0.77685			0.560973	0.899986			0.126918		0.588152			0.0713629	0.632579		0.75649
		0.880129		0.623535	0.188348					0.774844			0.70652			0.755879	0.418919		0.96069			0.658421	0.593733		0.936108
	0.481574	0.593437		0.659593	0.0747664					0.809598			0.8923				0.292343		0.822363			0.668585	0.510845		0.809029
	0.306984	0.957694		0.684414	0.321943					0.838282			0.786391	0.800958		0.228992	0.421733		0.408546			0.698523	0.529199		0.95517
	0.815343	0.60943		0.765989						0.842136			0.622572	0.921954		0.603586	0.702589		0.856281				0.919857		0.703947
	0.172853	0.688422		0.351363	0.578209					0.789171			0.644106				0.500707		0.785845			0.437785	0.451956		0.961585
	0.754977	0.95658		0.473041						0.510572			0.704009			0.623442	0.434613		0.393441			0.668432	0.674463		0.90397
		0.800762		0.736733	0.22188					0.734543			0.545856	0.941393		0.335338	0.345322		0.686643			0.446428	0.957878		0.307148
	0.473682	0.923545		0.310177						0.956088			0.778657	0.891892		0.76496	0.125623					0.489556	0.952091		0.789592
	0.469968	0.915009		0.635401	0.502621					0.935602			0.667696	0.604201		0.806918	0.256464		0.699644			0.416337	0.483202		0.916134
		0.791073		0.805947	0.282842					0.709309			0.941951	0.785776		0.628909	0.2213		0.852606			0.853404	0.526657		0.822932
	0.234364	0.882614		0.519172						0.983314			0.950121	0.767395			0.257732						0.711606		0.789592
	0.199102	0.936383		0.397015	0.285346					0.874034				0.918508		0.351548	0.245049		0.892939				0.611703		0.97034
		0.8063		0.502499	0.153995					0.661716			0.568237			0.552316	0.500542		0.784801			0.697344	0.60163		0.792312
	0.247252			0.435519						0.904084			0.566779	0.880657		0.321226	0.214972		0.870265			0.30266	0.735997		0.6746
		0.8063		0.799816	0.891807					0.93296			0.811355			0.258765	0.303219		0.781306			0.174418	0.750988		0.775762
	0.358238			0.855235	0.257427									0.962537		0.783024	0.21296		0.602785			0.487472	0.796407		0.65489
	0.720544			0.260173	0.473474								0.61017	0.768935		0.786874	0.189875		0.501121			0.704643	0.451935		0.968124
	0.926828			0.0532397	0.392839								0.673057				0.356174		0.905726			0.612713	0.658332		0.918079
	0.650217	0.959568			0.338013								0.707415	0.819149			0.469298		0.824155				0.541218		0.460976
	0.430013	0.813131		0.333769	0.821573								0.452314			0.809274	0.446351		0.770622				0.864814		0.675861
	0.593646			0.425683	0.294242								0.408488	0.948903		0.244125	0.458801		0.659837			0.414015	0.526671
	0.181918	0.686615		0.505741	0.466706								0.769546	0.857506		0.489738	0.4625		0.972905			0.37518	0.817896		0.964948
	0.359025	0.925152		0.333501	0.265043								0.907619	0.924123		0.304915	0.160097		0.933142			0.121591	0.510731		0.866526
	0.618419	0.936948		0.229022	0.583262					0.785062			0.938658	0.794746			0.577854		0.436155			0.652598	0.397736		0.919172
	0.869009	0.650525		0.600541	0.159091					0.83264			0.595716	0.46029		0.645052	0.218325		0.703452			0.39794	0.83373		0.445082
		0.658544		0.138408	0.587279					0.895806			0.331978	0.644547		0.68596	0.35466		0.772127			0.587686	0.700729		0.932648
	0.932166	0.956409		0.613642	0.490415								0.483999	0.894519		0.185596	0.427398		0.632846				0.746877		0.680525
	0.640249	0.848713			0.249339					0.751415			0.627911			0.368824	0.29831		0.7513			0.224071	0.473681		0.929957
	0.533053	0.863571		0.455083	0.419394								0.901122	0.880665		0.592665	0.156188		0.529594			0.134731	0.761541		0.61039
	0.510371	0.862026		0.527265	0.386012									0.8451		0.301969	0.364564		0.537941			0.466481	0.830541		0.935032
		0.788353		0.222998	0.439249					0.741802			0.572548	0.909168		0.952758			0.76723			0.769969	0.892634		0.80051
	0.332225	0.884454		0.527411	0.173333					0.771559			0.874775	0.731087			0.105539		0.742378			0.513281	0.719622		0.779759
	0.530086			0.152454	0.324456								0.513632	0.889052		0.718155	0.315341		0.266797			0.303168	0.461668		0.614484
	0.512961	0.941919		0.723173						0.782293			0.781136	0.721393		0.871069	0.186083		0.690857			0.395654	0.70977		0.876862
		0.662177		0.595252	0.209102					0.91331			0.809712	0.880149		0.946796	0.278517		0.724988			0.276077	0.747425		0.785429
	0.443471	0.38474		0.300518	0.353683								0.610065	0.891969		0.778119	0.218838		0.770287			0.654424	0.679119		0.83971
	0.755024	0.82462		0.672784	0.583516					0.322896			0.819071	0.320988		0.859587	0.351263		0.915845			0.508387	0.924731		0.905808
	0.871795	0.981471		0.394086	0.431374					0.649289			0.78894	0.800345		0.834373	0.529526		0.551871			0.314676	0.501905		0.807467
	0.516811	0.614901		0.449153	0.483897					0.776693			0.686001	0.620698		0.896417	0.338029					0.897833	0.653955		0.712422
		0.842636		0.29493	0.65314					0.631789			0.716106	0.832443		0.981595	0.488941		0.870855			0.323179	0.751187		0.880024
	0.454298			0.593505	0.100563					0.81889			0.816901	0.96521		0.530961	0.786397		0.674368				0.360252		0.582789
	0.41992			0.507732	0.295686					0.849334			0.964811	0.915845		0.691782	0.458252		0.452541			0.555839	0.61279
		0.895227		0.520424	0.0565685					0.827889			0.662146	0.576535		0.777768	0.242534						0.812691		0.740298
	0.721335	0.557924		0.760552	0.461612					0.521628			0.519285	0.693374		0.944475	0.226437					0.344407	0.637752		0.848485
	0.162724			0.640252	0.306161					0.780931			0.951056	0.6121		0.691034	0.389625					0.724496	0.967865		0.938676
	0.156923			0.213775	0.219605					0.638439			0.533594	0.90442		0.95886						0.949294	0.438033		0.941636
	0.752648	0.806976		0.3412	0.62507					0.797062				0.748578		0.783829	0.192678					0.403014	0.698369		0.759296
	0.334783			0.69997	0.209813					0.556668			0.952467	0.94326			0.678286					0.195414	0.567523
		0.950342		0.613772	0.267733					0.599063			0.615698	0.48508			0.528723					0.641144	0.726747		0.866112
	0.242707	0.770733		0.773065	0.183908					0.175504			0.87496	0.535813		0.968603	0.376443					0.815029	0.373816		0.451754
	0.610574	0.93422		0.410998	0.394786					0.632145			0.172859	0.854962		0.687952	0.364348					0.580887	0.578043		0.485648
	0.658286	0.718768		0.371196	0.107264					0.864979			0.929757	0.893789			0.196228					0.708982	0.727857		0.843798
	0.628775	0.908058		0.519316	0.239395					0.68182			0.945379	0.886686			0.135817					0.655594	0.676727		0.811576
	0.567541	0.492958		0.478413	0.365717					0.630421			0.77213	0.760198			0.407639					0.778057	0.654435		0.818072
	0.567541	0.865482		0.668429	0.0540541					0.792768			0.849838	0.777274		0.687952	0.254642					0.773938	0.804591		0.714012
	0.398146	0.723775		0.483281	0.362344					0.617974			0.691401	0.89482			0.209488					0.622473	0.786349		0.5
	0.419063	0.830213		0.416497	0.337666					0.23774				0.796304			0.36885					0.643466	0.398519		0.574991
	0.572416	0.8086		0.67308	0.406057					0.720752			0.635058	0.960533			0.547092					0.926052	0.68002		0.906056
	0.720639	0.735544		0.546944	0.496352					0.925417			0.764753	0.855204		0.729302	0.422907					0.865827	0.629274		0.86433
	0.386365			0.416826	0.421458					0.747832			0.612295	0.733353		0.953753	0.366835					0.821139	0.769842
	0.835795	0.822582		0.260989	0.228335					0.829627			0.531129	0.938456		0.624121	0.198858						0.949145		0.913053
	0.467468			0.593957	0.775676					0.861601			0.781103	0.773432		0.939738	0.316367					0.844618	0.514499
	0.507293	0.7135		0.409061	0.318841					0.769943			0.708858	0.870644		0.87029	0.474253					0.73531	0.508701		0.419641
	0.320401	0.707772		0.580111	0.227936					0.571326			0.845814	0.707281		0.886604	0.474879					0.692068	0.712985		0.554922
	0.588682	0.927388		0.6126	0.641195								0.717536	0.686005		0.62498	0.156093					0.530693	0.601622		0.697519
	0.596823	0.432319			0.369622					0.91118			0.722431	0.827852		0.654964	0.256437					0.539863	0.509619		0.704779
	0.511739	0.98397		0.639537	0.256988					0.742574			0.93426	0.893048			0.270419					0.91363	0.51836		0.526316
	0.679153	0.92866		0.461585	0.449445					0.764091			0.677972	0.945475		0.684184	0.277509						0.718141		0.827802
		0.897711		0.309125	0.159719								0.880876	0.769617		0.937637	0.341071						0.697582		0.656815
	0.124226	0.727857		0.518105	0.545892					0.879805			0.710144	0.864466			0.320107					0.858198	0.885132		0.607355
	0.266528			0.53254	0.406504					0.582285			0.675407	0.640383		0.436488	0.237827					0.606778	0.952785		0.809853
	0.35263	0.777444		0.130044	0.326686					0.600253			0.784611			0.474073	0.26101					0.63639	0.547767		0.665018
	0.376814			0.698857	0.121016								0.816376	0.81093		0.645215	0.24947					0.779159	0.608257		0.844275
	0.727679	0.85555		0.412029	0.360254								0.893753	0.704378		0.72156	0.542549					0.885473	0.740004		0.809854
	0.398166	0.562357		0.558409	0.571076								0.841187	0.769088		0.838801	0.243986					0.625845	0.608574		0.838525
	0.465034			0.65079	0.164953								0.565955	0.992717		0.946886	0.311105								0.937024
	0.121399	0.702413		0.693863	0.234568								0.817023	0.598346		0.92957	0.340926								0.661648
	0.785047	0.701749		0.467882	0.276434								0.796095	0.814301		0.533374	0.362661					0.536358	0.62323		0.319439
	0.790757	0.496774		0.77261	0.277998								0.751943			0.707303	0.475404					0.408114	0.744233		0.719428
	0.691061	0.796691		0.589628	0.562108								0.930375				0.423026					0.312637	0.767905		0.776879
	0.655987	0.820413		0.78236	0.229278								0.922292	0.882423		0.820029	0.471476					0.800391	0.545615		0.901387
	0.466119			0.666047	0.45218								0.485775	0.7157			0.460238					0.549813	0.362587		0.498979
	0.393984			0.643223	0.579197								0.717733	0.907793			0.342356					0.952289	0.573718		0.719695
	0.406474	0.918872		0.334216	0.2								0.607556	0.809742		0.727337	0.133004						0.502732		0.542415
	0.383165	0.83728		0.536042	0.0559012											0.683795	0.537332					0.442401	0.459746		0.707476
	0.398999			0.640004	0.307447								0.869685				0.319629					0.185309	0.867972		0.880475
	0.563595	0.793413		0.737329	0.212092								0.682491			0.752076	0.302539					0.854289	0.776416		0.711377
	0.581396	0.745055		0.348756	0.290698								0.531705	0.920052		0.917106	0.30104					0.849777	0.374827		0.936766
	0.0594059			0.492857	0.506019								0.868849	0.734224			0.54671					0.520154	0.322082		0.786854
	0.119734	0.843016		0.399154	0.360089								0.766611	0.397608		0.773217	0.421039					0.64314	0.620405		0.790209
	0.39518	0.933119		0.358269	0.209								0.96291	0.746831			0.194144					0.398446	0.827675
	0.85689	0.883859		0.456951	0.335253								0.875126	0.934792		0.90269	0.286781					0.710624	0.619588		0.84375
	0.225333	0.783828		0.636275	0.233384								0.99163	0.795052		0.242958	0.354498					0.727729	0.744583		0.951249
	0.16062			0.52587	0.540645								0.391744	0.988859		0.912476	0.315437					0.954008			0.961666
	0.634777			0.193847	0.437538								0.647555	0.791036		0.865747	0.593108					0.817107	0.5412		0.818106
	0.838139			0.922207	0.775612								0.457609	0.689863		0.6884	0.195502					0.949325	0.583245		0.950567
	0.348263	0.634232		0.542912	0.408044								0.982195	0.526089		0.898666	0.417913					0.838306	0.631764
	0.295151	0.436846		0.642548	0.229337								0.64897	0.773343		0.855249	0.334253						0.49085
	0.646658	0.520308		0.62699	0.143124								0.601267	0.87644		0.685121	0.61952					0.558035
	0.683551			0.424433	0.408305								0.97792	0.873412		0.639491	0.329851						0.466355
	0.565791			0.445213	0.506529								0.949122	0.934036		0.716927	0.572248					0.699208	0.610164
	0.255306				0.544978								0.555727	0.807352			0.366779						0.507842
	0.580428	0.819631		0.567866	0.365116								0.564737	0.694405		0.617252	0.626832
	0.194308	0.865476		0.816209	0.503118								0.618018	0.777821		0.482468	0.64269
	0.447238	0.624641		0.55321	0.445506								0.944036	0.62043		0.920865	0.15379
	0.642933	0.795842		0.46331									0.928292	0.715207
		0.662459		0.577465	0.11231								0.729052	0.928945			0.36003
	0.614451			0.649727	0.34872								0.858977	0.863138		0.886913	0.179561
	0.426296	0.918657		0.459167	0.272305								0.956465	0.936391		0.874725	0.539768
													0.977689	0.794432			0.192094
				0.360676	0.43399									0.681803		0.524741	0.560828
		0.958146		0.760121	0.0950468								0.674372	0.703518		0.892473	0.240433
	0.9586	0.729833		0.333562									0.933159	0.872477		0.885155	0.184307
	0.553766	0.804798		0.620656	0.549444								0.651491	0.948282			0.354436
	0.895259	0.471716		0.534945	0.355982								0.978467	0.939969		0.771735	0.459952
	0.845062			0.674379	0.384601								0.773356	0.625843			0.277854
	0.769493			0.26369	0.253764								0.485484				0.471849
	0.8863	0.750793		0.421556	0.388948								0.942796	0.786845
	0.453926				0.708861								0.857158	0.929721		0.758861	0.382475
	0.441129			0.543268	0.091954								0.850845			0.975156
	0.496761			0.370703	0.410502								0.738588	0.877677		0.972077	0.30165
	0.737055			0.309486	0.365949								0.593357	0.937863		0.565757	0.600357
	0.734266	0.880995		0.816576	0.530777								0.592106	0.760337			0.493297
	0.553481	0.886045		0.412082	0.286808								0.968472	0.80922			0.391008
	0.671096	0.906172		0.369801	0.296683								0.36513	0.971321		0.875104	0.296328
	0.81739	0.489067		0.179907	0.523524									0.242535		0.73477	0.116249
	0.904309	0.913595		0.602844	0.16933								0.569468	0.640867			0.526516
	0.727286	0.869895		0.516996	0.493557								0.74442	0.840082		0.484474	0.530102
	0.493086	0.73994		0.477398	0.170299									0.651621			0.60365
		0.732393		0.115176	0.517238									0.823341		0.869755	0.138716
	0.540314	0.822763		0.126917	0.523427								0.866585				0.68762
	0.622777	0.662777		0.228429	0.146176								0.757697	0.728122		0.990119	0.23646
	0.667359	0.755228			0.321223								0.735272	0.770298		0.641641	0.483272
	0.750092			0.449388	0.467359								0.420302	0.634736		0.566462	0.32137
	0.559211	0.839522		0.634379	0.354095								0.493415	0.637963		0.76446
	0.867977	0.738375			0.151454								0.638866				0.386529
	0.471252	0.741881			0.220274								0.804089	0.621447			0.413644
	0.553387	0.96493		0.710879	0.759034								0.48987	0.87084			0.803654
	0.628141	0.690622		0.520376	0.242319									0.882869			0.67242
	0.456946	0.954351		0.220705	0.112963								0.772995	0.863913		0.651223	0.91978
	0.82559	0.618693		0.773222	0.397058								0.958651	0.810222		0.982126
	0.466427	0.770743		0.36682	0.540759								0.655214	0.753425		0.785928	0.714747
		0.689721		0.632644	0.49162									0.944408
	0.652186	0.953297		0.410331	0.597339									0.621861		0.809889	0.868577
		0.854936		0.650582	0.23946									0.535733
		0.841103		0.79521	0.0690408								0.888417	0.939369		0.502753
	0.717048	0.947004		0.294508	0.126918											0.664937
	0.668431	0.728481		0.378621	0.418919									0.636479		0.766322
	0.665659	0.696921		0.512341	0.292343									0.970147		0.993128
		0.82123		0.459736	0.421733									0.800088		0.913389
	0.351988	0.876099		0.707421	0.702589								0.769771			0.954268
	0.905074	0.882467		0.692145	0.500707									0.937437		0.846314
	0.636965	0.685359		0.576717	0.434613											0.92569
		0.783271		0.611671	0.345322
		0.568		0.411932	0.125623								0.473788			0.919243
	0.742975	0.905456		0.793043	0.256464											0.761107
		0.992599		0.533979	0.2213											0.888677
	0.769484	0.933203		0.592105	0.257732								0.904249			0.641118
	0.650799	0.835532		0.89952	0.245049								0.613094			0.918951
	0.242733	0.637422		0.609553	0.500542								0.678146
		0.757423		0.337198	0.214972								0.567126			0.6816
	0.521033			0.483426	0.303219											0.764977
	0.659486	0.93636		0.75158	0.21296											0.696254
	0.857184	0.911317		0.255481	0.189875								0.466703			0.617443
	0.503529	0.934777		0.558976	0.356174								0.827542			0.743831
	0.575839	0.750458		0.710579	0.469298											0.577131
		0.924929		0.868896	0.446351
	0.388519	0.901981		0.262472	0.458801								0.751664			0.63479
	0.48148	0.924141		0.624405	0.4625											0.684009
	0.626011	0.967371		0.620216	0.160097											0.76339
	0.585971	0.767615		0.375001	0.577854								0.428569			0.635443
	0.593064			0.408743	0.218325								0.73028			0.819232
	0.786947	0.717712		0.790832	0.35466								0.895793			0.742508
	0.936183	0.750751		0.841101	0.427398											0.39631
	0.788925	0.970504		0.414702	0.29831											0.970479
		0.623116		0.816419	0.156188								0.723486			0.686324
	0.684316	0.473145		0.571882	0.364564								0.755902			0.611393
	0.907393	0.859599		0.515019												0.979176
	0.379556	0.821315		0.735328	0.105539											0.738096
	0.562109	0.713208		0.525275	0.315341											0.581869
	0.591844	0.701016		0.540219	0.186083								0.983913			0.873332	0.616711
	0.679873	0.802773		0.544904	0.278517								0.736598			0.651113	0.772288
	0.689824	0.90191		0.248088	0.218838								0.507244			0.59789	0.882485
	0.942192	0.548025		0.433903	0.351263								0.466141			0.602701	0.416667
	0.668546	0.835632		0.236959	0.529526											0.697137
	0.386297	0.902943		0.15779	0.338029								0.661551
	0.487492	0.686684		0.668848	0.488941								0.574439
	0.506169	0.833311		0.465025	0.786397								0.691512			0.493056
	0.37116	0.639861		0.635241	0.458252								0.588434			0.819154
	0.57894	0.730446		0.274791	0.242534											0.451889
		0.665504		0.745697	0.226437
	0.935839			0.636871	0.389625								0.545357			0.586184
	0.606092	0.947913		0.672564												0.744935
	0.553414	0.385482		0.530415	0.192678											0.757519	0.28748
	0.822056	0.791259		0.2906	0.678286											0.950215
		0.92553			0.528723								0.716434			0.830913	0.41443
	0.902151	0.901019		0.223409	0.376443								0.663398			0.855586
	0.78218			0.6111	0.364348								0.791225			0.755485
	0.335727	0.966098		0.225347	0.196228								0.804852			0.536723
	0.784611	0.844748		0.45257	0.135817								0.737391			0.69278
	0.770124	0.729756		0.776545	0.407639											0.911822
	0.511759	0.748254		0.818319	0.254642								0.913849			0.422019	0.844892
	0.313536	0.459633		0.133499	0.209488								0.65814			0.707706
	0.861078	0.9931		0.139046	0.36885								0.890067			0.877576
	0.847675	0.957855		0.636817	0.547092								0.727956			0.741533
	0.736356			0.0679871	0.422907								0.965393			0.398809
	0.791738			0.367957	0.366835								0.977887			0.698771
	0.449384	0.821278		0.676202	0.198858								0.932523			0.652143	0.50651
	0.83134	0.9454		0.68653	0.316367								0.336674			0.717307
	0.335463	0.790568		0.681799	0.474253								0.745357			0.931903	0.471822
	0.940849	0.71803		0.531893	0.474879											0.703179	0.308811
		0.483992		0.636958	0.156093								0.650791			0.670832	0.726635
	0.950143	0.955553		0.329422	0.256437											0.877115
	0.880086			0.756279	0.270419								0.76891			0.939611
	0.620862	0.846923		0.343242	0.277509								0.551433			0.739608	0.578695
	0.885849	0.834377		0.588269	0.341071								0.817021			0.816086	0.925722
	0.650423	0.760086		0.232717	0.320107											0.788994
	0.920669	0.878791		0.48877	0.237827								0.720155			0.837671	0.82371
	0.493076	0.788266		0.253838	0.26101								0.738661			0.501797
	0.65868			0.365464	0.24947								0.965885			0.941137	0.885794
	0.59593	0.866401		0.710188	0.542549								0.79138			0.740805
	0.654976			0.70121	0.243986											0.81781	0.998168
	0.948732	0.910541		0.271028	0.311105								0.728952			0.874675
	0.701733	0.503769		0.790718	0.340926								0.773156			0.786896
	0.891904	0.876414		0.740803	0.362661								0.916981			0.820655	0.788561
				0.228171	0.475404								0.639474			0.896068
		0.436169		0.451897	0.423026								0.714263			0.698211
		0.967879		0.282981	0.471476								0.790949			0.846004	0.803625
		0.927534		0.534885	0.460238								0.608413				0.567914
				0.632781	0.342356								0.789539			0.798238	0.301936
		0.803874		0.295983	0.133004								0.641358			0.655589	0.870256
				0.647068	0.537332											0.609262
		0.836695		0.682326	0.319629								0.969587			0.372105
		0.703411		0.601562	0.302539								0.627948			0.369168
		0.890406		0.777096	0.30104								0.917768			0.6247	0.814944
				0.693931	0.649642								0.919437			0.697934	0.953589
		0.596356		0.927309	0.935496								0.772058			0.868899	0.811911
		0.551842		0.759677	0.555403											0.41791	0.387721
		0.948282		0.567293	0.521548								0.897121			0.821058	0.776625
		0.571269		0.502571	0.319916								0.936729			0.898386
		0.964878		0.912022	0.425277								0.872955			0.765054
				0.387521	0.413744								0.920968			0.556277
		0.75898		0.876734	0.636005								0.965451			0.738334	0.636935
		0.926932		0.48987	0.809961								0.518518			0.829844
		0.969652		0.823399	0.616096								0.614836			0.787408
		0.96341		0.853376	0.63051								0.386247			0.738636	0.960847
		0.440413		0.839713	0.574694								0.564223				0.54804
		0.821999		0.608472	0.173502								0.718803			0.794974	0.465922
		0.899057		0.855279									0.487203				0.972678
		0.920063		0.721162	0.537745								0.667237
		0.542086		0.524164	0.508914								0.690618			0.229733	0.59773
				0.825542	0.515506											0.861889
		0.582835		0.580419	0.664909								0.876801			0.781321	0.976816
		0.638768		0.684259	0.906021								0.633694			0.487917	0.841142
		0.943651		0.802437	0.48515								0.885484			0.881053	0.956144
		0.642025		0.467342	0.848953								0.542356			0.847241
		0.79223		0.530393	0.563203								0.685053			0.917187
		0.730666		0.522987	0.571579								0.825146			0.81318	0.95652
		0.80613		0.769105	0.770247								0.696353			0.906295	0.458582
		0.849092		0.927345	0.896516								0.692047			0.804685	0.780584
		0.941401		0.595645	0.736427								0.28906			0.866522
				0.835318	0.551695								0.878049			0.674828	0.921967
				0.698817									0.944532			0.854566	0.853474
				0.569254	0.984933								0.961533			0.749858	0.887209
		0.695653		0.767391	0.612897								0.835407				0.904348
		0.667624			0.4738											0.593646
		0.877045			0.475165											0.682709	0.791235
				0.933762	0.460767								0.712498			0.810753	0.691446
	0.7439	0.854886		0.719126	0.810879								0.680507			0.71396	0.792273
	0.913053	0.89807		0.821659	0.859332								0.85898			0.723515	0.789666
	0.590878	0.92651		0.786826	0.282937											0.68434	0.503281
	0.860945	0.462248		0.441201	0.772568											0.924062	0.505737
	0.950891	0.629201		0.971871	0.742185								0.963247			0.830357	0.363209
	0.91225	0.802009		0.798248	0.458452								0.432553			0.931271	0.757276
	0.977132	0.90778		0.958862	0.630561								0.686861			0.826499	0.485176
	0.843323	0.736284		0.804151	0.840392								0.475395			0.74138	0.73169
	0.82319	0.941173		0.935576	0.267645								0.660167			0.89246	0.771168
	0.746603	0.443976		0.878679	0.771061								0.429031			0.743807	0.676902
	0.773048			0.6589	0.605352								0.462462				0.688397
	0.819287			0.964585	0.901441								0.730527				0.654024
	0.791317			0.463076	0.563623								0.875419			0.759666	0.510748
	0.593578				0.942016								0.792688				0.268522
	0.816658			0.603374	0.765638								0.854826			0.886801
	0.776836			0.574633	0.829578								0.901439			0.758572	0.388724
	0.396467				0.783331								0.860114			0.836039	0.816588
	0.35623			0.652713	0.618122								0.847714			0.917918	0.945011
				0.831985	0.905324								0.90601			0.917589	0.411597
	0.80874			0.693849	0.621475								0.860761			0.947445	0.676365
	0.891737			0.905069	0.82376								0.541287			0.836786	0.677904
	0.850568			0.909029	0.840557								0.899131			0.964016	0.444059
	0.958685			0.694595	0.72335								0.706034			0.815966	0.901022
	0.700922			0.705311	0.662864								0.736368			0.761409	0.570297
	0.712162			0.807951	0.936831								0.855564			0.857915	0.581167
	0.576158			0.842517	0.399773								0.936597			0.919832	0.472578
	0.838633			0.58889	0.66344								0.591645			0.88614
	0.939125			0.90868	0.480569								0.418461			0.769994	0.708953
	0.620702			0.916414	0.839565								0.706261			0.938284	0.738827
				0.697934	0.74396								0.585556			0.695815
	0.498648			0.840049	0.827475								0.482564			0.592563	0.737012
	0.654152			0.688718									0.646131			0.562641	0.51851
	0.63289			0.341745	0.780693								0.709731			0.843998	0.751353
	0.452181			0.585684	0.442834								0.64029			0.820233	0.568521
	0.861768			0.932852	0.596965								0.576266			0.624816	0.943296
	0.367996			0.727005									0.925291			0.573627	0.537364
	0.788487			0.939057	0.910574								0.742145			0.734607	0.694181
	0.813736			0.921409	0.461226								0.579002			0.882113	0.648364
	0.730163			0.758881	0.716644								0.613939			0.663813
	0.904522			0.437101	0.364053											0.589377	0.392795
	0.772996			0.598361	0.623278											0.751663	0.8318
	0.900454			0.463253	0.85221								0.70964			0.583578	0.929293
	0.589623			0.561833	0.589884								0.546944			0.710519	0.391641
	0.57464			0.492543	0.237993								0.88556			0.894477	0.749946
	0.378339			0.491378	0.736816								0.937834			0.713387	0.449115
	0.511034			0.831296	0.397031								0.922078			0.592632
	0.722025			0.829844	0.550843								0.648262			0.632774	0.553818
	0.887909			0.734843									0.221997			0.806302	0.644228
	0.260084			0.840333	0.94242								0.843165			0.956297	0.632733
	0.492534			0.810486	0.570752								0.734114			0.7569	0.473812
	0.781912			0.780039	0.423811								0.920025			0.725937	0.473605
	0.952248				0.68507								0.879487			0.615652	0.46258
	0.813775			0.69192	0.534833								0.684511			0.80449	0.539441
	0.54869			0.50259									0.668979			0.862439	0.539821
	0.945494			0.788702	0.409636								0.945406			0.502823	0.453253
	0.617537			0.842629									0.833241			0.835178	0.596298
				0.624534	0.590735											0.912928	0.512825
	0.883511			0.77989	0.300395											0.74428	0.771113
	0.837835			0.879772	0.554827											0.877141	0.557098
	0.976684			0.885074	0.671054											0.921379	0.92273
	0.825625			0.918231	0.397675											0.678223	0.468568
	0.900302			0.940629	0.838351											0.729598	0.815656
	0.970608			0.944142	0.570086											0.94626	0.588354
	0.977138															0.407683	0.429609
	0.753196			0.497157	0.392694											0.83178	0.803962
	0.748166			0.587892	0.372118											0.730019	0.860292
	0.844188			0.741748	0.466705											0.446887	0.326336
				0.783624	0.522641											0.636275	0.496178
	0.808177			0.535724	0.733338											0.59605	0.708505
	0.719276			0.497651												0.734096	0.671995
	0.735236			0.626489												0.917102	0.807899
	0.719276				0.710512											0.488696	0.748491
	0.735236			0.825222	0.601365											0.849496	0.441751
	0.822625			0.871205	0.584208											0.877271	0.328809
				0.827902	0.848646											0.691878
	0.813321			0.533667	0.703174											0.805629	0.46363
	0.968965			0.779746	0.47942											0.787941	0.502908
	0.954623			0.799083	0.470888											0.876604	0.622227
	0.872307			0.489579												0.848695	0.611307
	0.831275			0.766314												0.706327	0.605488
	0.528874			0.949249												0.922715	0.465866
	0.983602			0.86355												0.853674	0.9229
	0.558584			0.782129												0.807252	0.716954
	0.503661			0.494803												0.938362	0.815073
	0.450357			0.868793												0.765801	0.394855
	0.547698			0.949704												0.770364	0.328865
	0.458603			0.757794												0.96863	0.862572
	0.832059			0.714694												0.642907	0.755994
	0.881638			0.584592												0.777997	0.594709
	0.404477			0.808199												0.738859	0.641948
	0.686145			0.662414												0.894995	0.503282
	0.655398			0.959294													0.860288
	0.913958			0.969759													0.708325
	0.636478			0.949138												0.758435	0.694901
	0.384652			0.961501												0.590849	0.810566
	0.864675			0.734957												0.561483	0.793833
				0.821708												0.83011	0.292745
	0.792715			0.685229													0.448426
	0.403141			0.93139												0.797469	0.676861
	0.962395			0.617897												0.630205	0.246941
	0.773527			0.665515													0.551527
	0.630532			0.748332													0.592163
				0.907589												0.722775	0.409657
	0.702821			0.824694												0.588851	0.873765
	0.828637			0.792298													0.469513
	0.875064			0.774421												0.531512	0.318106
	0.913789			0.583411												0.852001	0.70562
	0.762754			0.863064													0.685754
	0.881286			0.553809	0.357641											0.861806	0.613189
	0.445994			0.909076	0.564991											0.593658	0.856489
	0.889455			0.478473	0.616238											0.607855	0.644279
	0.62675			0.523833	0.396359											0.694607	0.760703
	0.70003			0.797319	0.428364											0.658341	0.698485
	0.403113			0.797602	0.662053											0.807778	0.947826
	0.91621			0.505492													0.537517
	0.919326			0.745741												0.911792	0.654178
	0.711129															0.910561	0.510269
				0.787615
	0.432764			0.935483												0.562304
	0.528138			0.940297													0.5303
	0.927093			0.778155	0.376885											0.880236
	0.618984				0.538925											0.925588	0.597046
	0.733375			0.860114	0.747973											0.656526	0.408526
				0.921897													0.4111
	0.625763			0.943827												0.71328	0.757603
	0.830167			0.448455												0.902746	0.587994
	0.827744															0.920446	0.820727
	0.666664			0.554713												0.559985	0.910981
	0.715842															0.81023	0.421721
	0.390692			0.863719												0.696369	0.892104
	0.607635			0.895687	0.732255											0.688978	0.594924
	0.46772															0.771875	0.827926
	0.677112			0.592735	0.565964											0.832414	0.606186
	0.728022				0.883854											0.535825	0.463512
	0.460253			0.767976	0.62229											0.692009
	0.686059			0.6506												0.898635	0.727854
	0.907045			0.946584												0.74155	0.701777
	0.630669			0.861087	0.469177											0.577014	0.792345
	0.668083			0.660923	0.32953											0.751758	0.777932
	0.724267			0.916065	0.830207											0.819611
	0.782072			0.668744												0.840337	0.560885
	0.717196			0.865092	0.884657											0.855355	0.582195
	0.676362				0.917722											0.600931	0.455695
	0.690336			0.779504													0.798415
	0.556789			0.663802												0.868179	0.321893
	0.840701			0.914051												0.871516	0.823615
	0.844404			0.605019												0.592811	0.773701
	0.784483			0.972694													0.786064
	0.779922			0.859439												0.813897	0.521369
	0.72702			0.944654												0.677335	0.597563
	0.750512			0.848105	0.695942											0.856253	0.688436
	0.886431			0.943562												0.814278	0.654004
	0.521317			0.643856												0.864313	0.49507
				0.979381												0.700548	0.718233
	0.378836			0.653857												0.892918	0.486093
	0.579709															0.545149	0.65541
	0.704875			0.55199												0.842145	0.843753
	0.405517			0.492076	0.539534											0.877316	0.578388
	0.973			0.602015												0.885545	0.876364
	0.598365			0.587552												0.595341	0.814694
	0.503886			0.687936												0.770154	0.738969
	0.465113			0.932883													0.432398
	0.662762															0.533505	0.494052
	0.690322			0.536413												0.659336	0.584511
	0.578109				0.760089											0.889823	0.41409
				0.718734												0.911283	0.776694
	0.40078			0.453009	0.436778											0.472015	0.535439
	0.706025															0.692866	0.490074
	0.542331															0.934263	0.885386
	0.855202			0.506811	0.456742											0.719066	0.585477
				0.827568	0.755326												0.519418
	0.592643			0.613908												0.812637	0.922298
				0.610091	0.380025											0.356061	0.830558
	0.679868			0.575073	0.373349											0.907535	0.764552
	0.909313			0.92981	0.481474											0.515507	0.331794
	0.849261				0.859413											0.933578	0.326859
	0.504655			0.8222	0.547326											0.59847	0.644954
	0.824785				0.650675											0.850916	0.752206
	0.762639				0.846582											0.929577	0.716052
	0.581385			0.971154	0.839975											0.777173	0.719059
					0.463778											0.644284	0.89347
	0.593761															0.838729	0.797627
	0.824621			0.92824	0.390684											0.708426	0.386366
	0.819081				0.672856											0.938183	0.523792
	0.569772				0.570092											0.884724	0.762277
	0.823424			0.681811	0.920444											0.889567	0.792737
	0.756873															0.661003	0.974171
	0.584843			0.415163	0.396655											0.693448	0.621969
	0.591058			0.72298	0.920011											0.902515	0.682279
	0.794196															0.806767	0.762127
	0.696787				0.593846
	0.679822				0.764312												0.392393
	0.943901				0.335441											0.814142	0.911162
	0.840699				0.376515											0.528175	0.5
	0.600092			0.790338	0.512603											0.634108	0.423603
				0.615628	0.715897											0.78678	0.426486
	0.710361			0.729785												0.588855
	0.823532				0.612121												0.754471
	0.578783			0.957216
				0.71373													0.422535
	0.943717
	0.938345			0.555481	0.354829												0.368469
	0.851177			0.867161	0.690013												0.671766
	0.316374																0.158682
	0.477482			0.580421												0.946083
	0.692272			0.721144	0.795435												0.907168
	0.974608			0.658282	0.744562											0.843687	0.582775
	0.336579															0.708211
	0.669683				0.422376
	0.704674				0.610849											0.83324	0.48512
	0.704972			0.70848	0.829776											0.940274	0.627867
	0.710413			0.899198	0.447998											0.803171
	0.440916				0.523845											0.968043	0.891989
	0.743308			0.840734												0.820532	0.409619
	0.924017				0.495499												0.301797
	0.707215			0.791659	0.623534											0.577827	0.786439
	0.932648				0.952071											0.83906
	0.723611			0.780192	0.54483											0.733389	0.462267
	0.97642			0.725431	0.691794											0.843635	0.513428
	0.904727			0.907585	0.709987											0.81275	0.899767
	0.904889			0.848661												0.849163
	0.935789			0.927816
	0.807905			0.937836	0.386151												0.899017
				0.668545	0.344107											0.815734	0.356061
	0.706321				0.923927											0.59051
	0.935441			0.692267	0.241394											0.797167	0.606549
	0.830508			0.804776	0.682522											0.755564
	0.834155				0.661015												0.826316
	0.563545			0.928545	0.398344											0.743734	0.768849
	0.850788			0.946813	0.859221											0.705439	0.659973
	0.888477			0.857183	0.788593											0.919297	0.528528
	0.859435			0.914739	0.63826											0.487661	0.866928
	0.704321			0.613896	0.470949											0.857815	0.949061
	0.969478			0.813369	0.957139											0.532198	0.444444
	0.348798			0.64118	0.691991												0.503267
	0.533304			0.669133	0.636275
	0.509294			0.836	0.923542												0.634643
	0.905554			0.754715	0.345819												0.481579
	0.870218			0.715909	0.22236												0.492616
	0.619398			0.435898	0.569843												0.643766
	0.652763			0.758357	0.511595
	0.557538			0.968963	0.357217												0.748091
	0.793789				0.533248												0.925249
	0.139665			0.770731	0.973763												0.247312
	0.942829			0.594884	0.384984
	0.843872			0.937326	0.835753
	0.971199			0.827871													0.900133
				0.478201	0.450653												0.54023
	0.816217			0.750578	0.371196												0.617785
				0.79809	0.435166												0.396337
	0.467522			0.824276	0.449005
					0.535012												0.840501
	0.845353			0.808065	0.373626												0.240667
	0.886509			0.741162	0.628419												0.464071
	0.836105			0.786041	0.66795												0.762572
				0.787158													0.323572
	0.828104			0.620179	0.574883												0.469786
	0.950098			0.787158	0.888694												0.595997
	0.590523			0.620179	0.566894												0.33054
				0.990269	0.888694												0.855522
				0.854789	0.566894												0.884461
	0.726537				0.728987												0.763579
	0.892557			0.897072	0.74295												0.899535
	0.737445				0.516848
	0.305283				0.412167												0.653578
	0.812164			0.904893	0.912047												0.711073
	0.820428			0.851455	0.684503												0.44828
	0.902446			0.404927	0.951337												0.364706
	0.314587			0.956522	0.565565
	0.627403			0.742407	0.899576
	0.641151			0.516068	0.616939												0.686861
	0.458506			0.916381	0.555555												0.592099
	0.595403			0.942692	0.359913												0.346386
				0.920585	0.672223												0.699329
	0.564704				0.813768												0.910945
				0.93532	0.532203												0.858541
				0.95723													0.629029
	0.763701			0.704513	0.771375												0.613637
	0.731315			0.964679	0.540263												0.460977
	0.530176			0.923556	0.545435												0.603125
	0.693641			0.564282	0.681815												0.263066
				0.85678	0.44758												0.529469
				0.952784	0.892197												0.71339
	0.58654			0.779542	0.869998												0.254512
	0.924166			0.779542	0.400617												0.51458
				0.939195	0.619222												0.519803
				0.492205	0.619222												0.660929
	0.521306			0.739054	0.522946												0.520131
	0.52996			0.902194													0.901699
	0.949948			0.371707													0.562053
	0.57733			0.664382	0.756024												0.337662
	0.779543			0.775688	0.837732												0.67319
				0.802742	0.767392												0.458251
	0.620748			0.617956													0.728317
	0.74021			0.752828	0.462111												0.679012
				0.437532	0.884967												0.506664
	0.507567			0.577308	0.501907												0.360571
	0.372161			0.808185	0.350802												0.482176
				0.557102	0.347693												0.393467
	0.396793			0.634046													0.491443
				0.86762													0.321412
	0.481541			0.947226													0.803523
	0.753514			0.903946	0.622116												0.353921
	0.972751			0.832626	0.555243												0.48628
	0.740804			0.971912	0.599009												0.548885
	0.956888			0.532968	0.357342												0.930868
	0.874673			0.605224													0.611455
	0.1897			0.906785	0.501059												0.858181
	0.644705			0.541543	0.69451												0.460603
	0.787296			0.894427													0.621135
	0.951586			0.609485	0.880014												0.560609
				0.632615	0.347205												0.684513
	0.971278			0.94441	0.801516												0.520732
	0.735231			0.967019													0.809855
	0.790238			0.976009	0.724288												0.760695
	0.982204			0.733302													0.753037
				0.889444													0.543304
	0.560441			0.825698													0.694914
	0.857138			0.620616													0.453596
	0.548144			0.642752													0.76673
				0.795279	0.778197												0.24523
	0.930217			0.841002	0.520978												0.645647
	0.81437			0.616347	0.969305												0.467079
	0.960554			0.793897													0.840701
	0.555677			0.544898	0.869716												0.863013
				0.754652													0.343753
	0.686773			0.827993	0.363838												0.813714
	0.974041			0.967427	0.601662												0.94927
				0.985966	0.500734												0.452939
	0.74331			0.648945													0.735455
	0.939797			0.744064	0.470451												0.950275
	0.676459			0.660301													0.557691
	0.816648			0.732407	0.608353												0.526805
	0.930892			0.96792													0.465848
				0.810476	0.834695												0.688515
	0.716637				0.421458												0.252213
	0.716571			0.598655	0.948798												0.355783
	0.8149			0.772933	0.510987												0.512396
	0.637265				0.503175												0.575951
	0.98574			0.93705	0.421903												0.786052
	0.98574			0.447247													0.421998
	0.56385			0.770469	0.4284
	0.436938			0.81593	0.393464												0.33284
	0.818291			0.549575	0.525232												0.634234
	0.763152			0.923327	0.57192												0.880169
	0.495218			0.953117	0.536115												0.845165
	0.925753			0.691215													0.298953
	0.723079			0.831898	0.523523												0.622991
	0.934997			0.721501	0.562244												0.661167
	0.89525			0.77225	0.564224												0.5354
	0.925828			0.691008	0.500298												0.760769
	0.616038			0.774364													0.890891
	0.725331			0.701737	0.351706												0.850953
	0.896825			0.617563	0.590995												0.475245
				0.951046	0.350355												0.838343
	0.878511			0.848553													0.643832
	0.653722			0.415058	0.836857
	0.813126			0.457344	0.576739												0.740781
	0.574365			0.552632	0.538149												0.844773
	0.768441			0.591697	0.195607												0.686273
	0.820261			0.77954	0.697542												0.521587
	0.513325			0.989996	0.537848												0.7288
	0.974791			0.5944	0.613987												0.491442
	0.920263			0.698459													0.465437
	0.920292			0.828625	0.670605												0.509561
	0.875752			0.640398	0.441516												0.523844
	0.897802			0.540984	0.665943												0.522622
	0.756011			0.848884	0.885683												0.613506
	0.480044			0.561535	0.803922												0.660939
	0.546278			0.868589	0.610347												0.570127
	0.934418																0.759133
	0.959667			0.82798													0.413918
	0.815082				0.725552												0.404512
	0.723797			0.682074	0.769574												0.546657
	0.365223			0.819445													0.707964
	0.952162			0.480391	0.558038												0.496554
	0.585996			0.600489													0.46891
	0.974647			0.646094	0.312442												0.564662
	0.568351			0.820233	0.824633												0.667262
	0.919551				0.710388												0.911334
	0.914402			0.714814	0.588483												0.47456
	0.937158			0.713956	0.584237												0.248144
	0.90053			0.920267	0.435994												0.648383
	0.906543			0.915575	0.418764												0.282296
	0.685156			0.809057													0.555382
	0.877166				0.410499												0.40972
	0.747529			0.891508													0.648799
	0.913625			0.906977													0.506211
	0.743061			0.637965	0.795124												0.432216
	0.391592			0.791384													0.534989
	0.569884			0.863183	0.707721												0.787883
	0.709295			0.745821													0.818019
				0.923275	0.864865												0.608092
	0.90873			0.959403	0.730503												0.581943
	0.711831			0.653755	0.613978												0.708009
				0.737292													0.63728
				0.661704	0.492548												0.334559
				0.694617	0.319583												0.665496
				0.842084	0.506843												0.340576
				0.590387	0.50993												0.661242
				0.691125	0.771503												0.54053
				0.667016	0.484321												0.845632
				0.912947	0.466484												0.56547
				0.758823	0.426552												0.520686
				0.758473	0.537059												0.527877
				0.576498	0.765519												0.933542
					0.62963												0.603659
				0.884458	0.482407												0.905158
				0.921642	0.415236												0.564386
				0.912775	0.364411												0.755806
				0.827826	0.740121												0.625518
				0.83535	0.343075												0.692661
				0.901302													0.516457
				0.597015	0.783367												0.641952
				0.849198													0.845942
				0.449786	0.652589												0.9298
				0.673463
				0.87708	0.925516												0.433103
				0.7811	0.485516												0.460446
				0.621638													0.559045
				0.550401	0.507732												0.603895
				0.884872	0.700107												0.594643
				0.971159													0.560455
				0.896948	0.900447												0.466756
				0.64729	0.836311												0.386535
				0.554708	0.607951												0.523634
					0.601908												0.440409
				0.430553	0.643456												0.596804
				0.738246	0.86709
				0.835007	0.386864												0.422691
				0.937989	0.66109
				0.601771	0.598773												0.504698
				0.958425	0.826674												0.631129
				0.292675	0.266778												0.539658
				0.827607	0.68326												0.421237
					0.641516												0.494697
				0.73673	0.597933												0.728013
				0.911385	0.523821												0.644268
				0.495902	0.577821												0.690281
				0.787188	0.526511												0.671545
				0.850566	0.361402												0.563359
				0.911176	0.363928												0.773324
				0.880064													0.535978
				0.912184	0.213333												0.605418
				0.728095	0.521368												0.71913
				0.490848	0.645616
				0.885453	0.735268												0.632951
				0.857561	0.612997												0.672712
				0.817805	0.743264
				0.888997	0.572021
				0.584103	0.649916
				0.826456	0.334488
				0.691536	0.555997
				0.758765	0.491899
				0.757802	0.767123
				0.795006	0.767433
				0.807281	0.894433
				0.807112	0.57519
				0.640292	0.214687
				0.532894	0.527515
				0.782721	0.529248
				0.649958	0.46991
				0.881756	0.52138
				0.625133	0.210816
				0.576156	0.383447
				0.797066	0.541553
				0.824338	0.512396
				0.910494	0.719377
				0.752923	0.587331
				0.927932	0.424687
				0.796682	0.901068
				0.860115	0.357771
				0.655141	0.448251
					0.830874
				0.894647	0.525947
				0.501198	0.444129
				0.518626	0.635709
				0.697903	0.762127
				0.801674	0.555561
				0.403148	0.833
				0.765211	0.502307
				0.422423	0.409881
				0.785015	0.600033
				0.761779	0.580112
				0.713219	0.403122
				0.91454	0.351125
				0.874938	0.40942
				0.924744	0.526542
				0.89222	0.722354
				0.718783	0.423709
				0.771057	0.530114
				0.732208	0.684824
				0.82965	0.351203
				0.714012	0.342093
				0.739171	0.32179
				0.659665	0.354099
				0.823527	0.570672
				0.530356	0.91255
				0.403084	0.742062
				0.845299	0.517039
				0.662419	0.50208
				0.871516	0.545903
				0.524959	0.693527
				0.973342	0.440642
				0.981152	0.790569
				0.707072	0.51404
				0.658685	0.400851
				0.442295	0.523092
				0.890817	0.449547
					0.595766
				0.80078	0.819065
				0.924041	0.388548
				0.771922	0.691195
				0.685725	0.608279
				0.668831
				0.708207	0.135519
				0.77301	0.773972
					0.452429
				0.914999
				0.982766	0.815973
				0.914904	0.301009
				0.745208
				0.628494	0.613637
				0.762131	0.460977
				0.416752	0.603125
				0.491709	0.263066
					0.529469
				0.71145	0.71339
				0.772246	0.254512
				0.587943	0.51458
				0.903097	0.519803
				0.922879	0.660929
				0.724556	0.520131
				0.761868	0.901699
				0.751064	0.562053
				0.745355	0.337662
				0.570293	0.67319
				0.406737	0.458251
				0.502943	0.728317
				0.911151	0.679012
					0.506664
				0.758146	0.360571
				0.797874	0.482176
					0.393467
					0.491443
				0.919529	0.321412
				0.568439	0.803523
				0.84507	0.353921
				0.960002	0.48628
				0.618868	0.548885
				0.88471	0.930868
				0.871586	0.611455
				0.708268	0.858181
				0.934723	0.460603
				0.860491	0.621135
				0.511976	0.560609
				0.860498	0.684513
				0.840245	0.520732
				0.768915	0.809855
				0.832626	0.760695
				0.680489	0.753037
				0.78269	0.543304
				0.539634	0.694914
				0.902417	0.453596
				0.775923	0.76673
				0.822146	0.24523
				0.906507	0.645647
				0.693104	0.467079
				0.502038	0.840701
				0.873662	0.863013
				0.879524	0.343753
				0.758687	0.813714
				0.647151	0.94927
				0.812871	0.452939
				0.921447	0.735455
				0.469878	0.950275
				0.718032	0.557691
				0.828383	0.526805
				0.463524	0.465848
				0.805933	0.688515
				0.859355	0.252213
				0.862576	0.355783
				0.768607	0.512396
				0.87957	0.575951
				0.912878	0.786052
				0.900818	0.421998
				0.929461
				0.751865	0.33284
				0.56285	0.634234
				0.671013	0.880169
				0.818034	0.845165
				0.594723	0.298953
				0.71913	0.622991
				0.684337	0.661167
				0.770695	0.5354
				0.665384	0.760769
				0.715066	0.890891
				0.785321	0.850953
				0.86473	0.475245
				0.822059	0.838343
				0.822898	0.643832
				0.920025
				0.726219	0.740781
					0.844773
				0.701087	0.686273
				0.908242	0.521587
				0.564619	0.7288
				0.931608	0.491442
				0.849553	0.465437
				0.857185	0.509561
				0.743688	0.523844
				0.53101	0.522622
				0.954518	0.613506
				0.847883	0.660939
				0.856608	0.570127
				0.933333	0.759133
				0.924725	0.413918
				0.85922	0.404512
				0.795248	0.546657
				0.72231	0.707964
				0.526	0.496554
				0.757185	0.46891
				0.52129	0.564662
				0.675327	0.667262
				0.509029	0.911334
				0.687272	0.47456
				0.470494	0.248144
				0.76752	0.648383
				0.953252	0.282296
				0.878982	0.555382
				0.700434	0.40972
				0.874332	0.648799
				0.952084	0.506211
				0.375798	0.432216
				0.903563	0.534989
				0.557876	0.787883
				0.692218	0.818019
				0.662892	0.608092
				0.398899	0.581943
				0.881655	0.708009
				0.809685	0.63728
				0.866964	0.334559
					0.665496
					0.340576
	Early passage						Late passage						Osteo						Adipo
	12	X	X male	6	18		12	X	X male	6	18		12	X	X male	6	18		12	X	X male	6	18
Mean	0.587822	0.665323	0.670332	0.632612	0.475244		0.585186	0.684411	0.597865	0.652784	0.486353		0.595487	0.654427	0.631116	0.636442	0.498711		0.617858	0.657841	0.59871	0.63341	0.521898		0.671198
SD	0.227265	0.210964	0.207495	0.211123	0.209368		0.225797	0.216181	0.217708	0.216927	0.226702		0.220847	0.232029	0.208251	0.2088	0.218111		0.203817	0.209332	0.219145	0.206081	0.211253		0.218365
Median	0.591781	0.691911	0.698295	0.64722	0.461103		0.587643	0.710969	0.608323	0.678584	0.4825		0.609592	0.703306	0.636923	0.665545	0.48856		0.619051	0.694033	0.606205	0.649587	0.529068		0.7119
[truncated: 3 more columns]

## Sheet: Distances
	Early					Late					Osteo					Adipo
	12	x	6	18		12	x	6	18		12	x	6	18		12	x	6	18
	0.00498412	0.00197174		0.00252186		0.00152807	0.00271548	0.00321413			0.00195422	0.00804951	0.00109347			0.000892188	0.00272897		0.00226434
	0.00339819		0.00419621	0.000839242		0.00211056		0.00322406	0.00195069		0.00204007	0.00155045		0.00135649		0.0014023	0.00373118	0.00139714	0.000377007
	0.00226038	0.00257763	0.00210244	0.00149855		0.00184192	0.00286985				0.00397594	0.00290549	0.0014463	0.00235241		0.00209913	0.00445989	0.000931619
	0.00282952	0.00146192	0.00262546	0.00269455		0.00194727	0.00308049	0.00327369	0.00327369		0.00127415	0.00349363	0.00276247	0.000595578		0.00261276	0.00282063	0.00172131
	0.00748472	0.00295269	0.00335998	0.00081454		0.00183957		0.00434023	0.000391826		0.00416171	0.00480198	0.00157297			0.00243625	0.00455664		0.00106578
	0.00079028	0.00311173	0.00209321	0.00256714		0.00319515	0.000503417	0.0022881	0.00204904		0.00211189	0.00725215	0.00238286	0.00134819		0.00189088	0.00278293
		0.0022771	0.00296977	0.00173704		0.00198674		0.00128269	0.0030167		0.00438302	0.00489867	0.00150117			0.00211049	0.0053171
	0.00387156	0.00230992	0.00197682	0.00233624		0.00100642	0.00318264	0.00130586	0.000422484		0.00350105	0.00711037	0.00358532	0.00256351		0.00085151	0.0039654	0.00112125	0.000758631
	0.00357677	0.00330984	0.00139219	0.00185625		0.00307992	0.00245177	0.00263217	0.00213723		0.00192209	0.00239089	0.00380029			0.000639542	0.00160043	0.000576664			HSA12	Mann-Whitney U Test
	0.00181256	0.00479795	0.00261079	0.00190789		0.000717952	0.00532653	0.00291682	0.0034112		0.0034114	0.00557809	0.00112567			0.00100472		0.00129159				Rank Sum	Rank Sum	U	Z	p-level	Z	p-level	Valid N	Valid N
	0.00279391	0.00606573	0.00233463	0.00140676		0.00328935	0.00261826		0.00171729			0.0018552	0.00130435			0.00225386						66403	153050	44037	-1.54539	0.122254	-1.54539	0.122254	211	451
	0.00310496	0.00539993	0.00452758	0.00201226		0.00203387		0.00472578	0.000341997		0.00245321		0.00234825			0.00167809		0.000692654				Kolmogorov-Smirnov Test
	0.00450751	0.00584307	0.000998566	0.000762541		0.00278455		0.00283397			0.00134531	0.00123623	0.0035625				0.00231833		0.000430432			Max Neg	Max Pos	p-level	Mean	Mean	Std.Dev.	Std.Dev.	Valid N	Valid N
	0.00180465	0.00410906	0.00443702			0.00488118			0.000908977		0.000764947		0.00267621			0.00286205	0.00178135	0.00183477	0.00100421			-0.132901	0.0449028	p < .025	0.00286545	0.00322902	0.00129418	0.00183649	211	451
	0.00647353	0.00352519	0.0020873	0.00224078		0.0025537	0.00463157	0.00131415	0.00165998		0.00467119	0.00196923	0.00186845			0.00269207	0.00101879	0.00106149
	0.00245656	0.00178659	0.00380266	0.00186797		0.000529086	0.00271548	0.0035404			0.00161964	0.00611863	0.00422107			0.00169094		0.00166196
	0.000823772	0.00558988	0.00313251	0.00191731		0.00364804	0.00178739	0.00328756	0.000830192				0.00259008			0.00241407	0.00302605		0.000125616
	0.00249566	0.00651042	0.00296281	0.00206886		0.00300978		0.00452188	0.00116372		0.000704284	0.00294142				0.0012053	0.00182331	0.000904439	0.0010532		HSA18	Mann-Whitney U Test
	0.00212255	0.00647936	0.00325025	0.00149849		0.00450086	0.00351403	0.00149472				0.00386182				0.00373952			0.000803705			Rank Sum	Rank Sum	U	Z	p-level	Z	p-level	Valid N	Valid N
	0.00167233	0.00766035	0.00326197	0.00249096		0.00130664	0.00272636	0.00201945	0.00111601		0.00306172	0.00301798	0.0011031			0.00207119	0.00396841	0.00039759	0.000872264			94505.5	202330	61083.5	0.830326	0.406355	0.830326	0.406355	239	531
	0.00121569	0.00453122	0.00153048	0.00168666		0.0019611	0.00308049	0.00191805			0.00419459	0.00250711	0.00158166			0.00273776		0.000250376				Kolmogorov-Smirnov Test
		0.00316456	0.00309575	0.00196671		0.00218055	0.00586039	0.00280796	0.002869		0.00270333	0.00393819				0.00191704						Max Neg	Max Pos	p-level	Mean	Mean	Std.Dev.	Std.Dev.	Valid N	Valid N
	0.00484914		0.00192874	0.000913613		0.00110846		0.00378518	0.00106876		0.00271814					0.0029114		0.00120313				-0.0481132	0.111229	p < .05	0.00235816	0.00226931	0.00122724	0.00106311	239	531
	0.00316276	0.00177683	0.00152879	0.0036238		0.00116474	0.000504433	0.00563979	0.00194097		0.00270356	0.000948				0.00301594			0.000794244
	0.00406281	0.00285495	0.00354392	0.00303278		0.00607867	0.00291835	0.00252685	0.00156665		0.00177631	0.00108385				0.00359859	0.0020981	0.000785898
	0.00502535	0.00137864	0.00275407	0.000612016		0.00483927		0.00461305	0.000798907		0.00161054	0.0033675					0.00261227	0.00239626
		0.00440407	0.00274089	0.00112681		0.00350604	0.00318264	0.00402509	0.0023933		0.00447881	0.0023844				0.000996803	0.00196911	0.00172088			HSAX	Mann-Whitney U Test
	0.00305577	0.00305577	0.00116257			0.000603635	0.00391971	0.00122157	0.00145649		0.00260747	0.00412849				0.00281397	0.00207231	0.00159768				Rank Sum	Rank Sum	U	Z	p-level	Z	p-level	Valid N	Valid N
	0.00439168	0.0024017	0.00384932	0.00519822		0.00166852	0.00119334	0.00453515	0.00357315		0.00205863	0.00629941	0.000855603			0.00218121		0.000793068	0.00155115			11360	18530	5795	-2.75245	0.00591539	-2.75246	0.00591533	105	139
	0.000614125	0.00348004	0.0037068	0.00187333		0.00355513	0.00243527	0.00448565	0.00115345		0.00226906	0.00811819	0.00184942			0.00293023			0.000246222			Kolmogorov-Smirnov Test
	0.00187539	0.0035424	0.00193132	0.00123605		0.00335549	0.00520314	0.00360674	0.00135253		0.00267302	0.004443	0.00160369			0.00497474	0.00329374					Max Neg	Max Pos	p-level	Mean	Mean	Std.Dev.	Std.Dev.	Valid N	Valid N
	0.00138366		0.00530685	0.00291877		0.00227557	0.00291219	0.00306224	0.00250547		0.00234426	0.00523717	0.00304188			0.00273276		0.001189	0.000584426			-0.16581	0.00719424	p < .10	0.00295833	0.00354593	0.00150084	0.00162086	105	139
	0.00343225	0.00256332		0.00145778		0.00204491	0.00261826	0.00336608	0.00103105		0.00287916	0.00482563	0.00122593			0.00118479	0.00514123
	0.00156906	0.00521334		0.00331641		0.00195851	0.00155176				0.00226342	0.00115579	0.00111664			0.000876245	0.00543858	0.00155374	0.000543359
	0.00576507	0.00558491	0.0049981	0.000760167		0.00157993		0.00183453	0.00162401		0.00456138	0.00328197	0.00164116			0.00126701	0.00353141	0.000979953
	0.00436954		0.00222747	0.0014492		0.00336446		0.0025325	0.000723573		0.00466345	0.00511741	0.00101275			0.00167141		0.0027667
	0.00329852	0.00351842	0.00283354	0.0023238		0.00353437	0.000651194	0.00110124	0.001697			0.00426571				0.00225691	0.00360225	0.00285468
	0.00411134	0.00289816	0.0037555	0.00338911		0.00222512		0.00163122	0.00171178		0.0045489	0.00351143	0.00220449			0.00312725		0.00357546
	0.000851271	0.00498601	0.00152484	0.0012707		0.00369272	0.00102631		0.000710071		0.00110229	0.00340136	0.00316511			0.00215537	0.00474203	0.00463763
	0.00563713	0.00183534	0.00417168	0.00258491		0.00142158	0.00472121		0.000777089		0.00338517	0.00306781				0.00174064		0.00211346	0.00043611
	0.00195341	0.00258827	0.00319836	0.00178022			0.00570144	0.00286001	0.000985545		0.00317406	0.00162992	0.00204732			0.00538238	0.00514506	0.000849893	0.00283298
	0.00145875	0.000641849	0.00379616	0.0011844		0.00323437	0.001408	0.00265295	0.00122598		0.00557328	0.00234239	0.00094299			0.00524162	0.00482818	0.00123477
			0.00372805	0.00277151		0.00311363	0.00244738				0.00574311	0.00114862	0.00134434			0.00607879	0.00240192	0.00256194	0.00166253
	0.00422473		0.00326166	0.00125448		0.00197951	0.00422773	0.000712932	0.000550902		0.00195048	0.0041796	0.00202094			0.00264085	0.00192566	0.00266376	0.00238124
	0.00716173	0.00481362	0.00282652	0.00180897		0.00191787	0.00326908		0.00204025			0.00646863	0.00242621	0.0011408		0.00238163	0.00306905	0.00352766	0.00488445
	0.00421267	0.00556847	0.000856238	0.00176956		0.00131406	0.00315072	0.00228962	0.00305282		0.00210708	0.00163224	0.00123967	0.00258264		0.0040762		0.00378651	0.00169184
	0.00365477	0.00360791	0.00287321	0.00262605		0.00142564	0.00140142	0.00211647	0.00328772		0.00158695	0.00435489	0.00217388	0.00151893		0.00446537	0.00320401	0.00186511	0.00104099
	0.00318374	0.00231148	0.0025024	0.00311943		0.00303655	0.00475895		0.000622161		0.00237434	0.00410114	0.0023388	0.000795191		0.000691675	0.00335688	0.00445328	0.00393638
	0.000812002	0.00116		0.00127596		0.00254561	0.00192046	0.00129445			0.0025899	0.00232427	0.000327914			0.00289452	0.0013958	0.0023966	0.00130724
	0.0028214	0.00372638	0.00281824	0.00461167		0.00398953	0.0020429	0.0031418	0.000853161		0.00265622	0.00515146				0.0025956	0.00169275	0.00256011	0.0036732
	0.000949701	0.00369328	0.00112245	0.00281633		0.000800961	0.00401606		0.000719347		0.0012488	0.00199993	0.00375578			0.00278473	0.00187468	0.00490088	0.00428275
	0.00385179	0.00247017		0.00264786		0.00431214	0.00680669	0.00382662	0.000697375		0.00244668					0.000739344	0.00231268	0.000789444	0.00296042
	0.00133665	0.00328088	0.00215149	0.00160508		0.00139211	0.00392556		0.00150666		0.00139398	0.00334619				0.00457076	0.00251331	0.00216315	0.00396578
	0.00629115	0.00477413	0.00345519	0.00245318		0.0024971	0.00362378	0.00283701			0.00129776	0.00165883	0.00234646			0.00263257	0.00179856	0.00272874	0.00111171
	0.00397878	0.00285646	0.00329697	0.00168356		0.00444827	0.00255754		0.00122728		0.00309169	0.00428476	0.00267262			0.00130648	0.00465048	0.00267987
	0.00366492	0.00622519	0.00425266	0.00189808		0.000982187	0.00203181	0.00154424			0.00198948	0.00265684				0.0032746	0.00503296	0.00358138	0.00313039
	0.00409575	0.00250554	0.00375194	0.00182946			0.00134977		0.00359083		0.00208869	0.0021164	0.00074678			0.00182619	0.00458009	0.00421416	0.00303177
		0.00179171	0.00279203	0.00202422		0.00211048		0.00380168	0.00238262		0.00385636	0.00263588	0.000298155	0.000452754		0.000900837	0.00313811	0.00216023	0.0023837
	0.00309816	0.00531867	0.0008439	0.00151469		0.000429228	0.00099605		0.00133463		0.00308448	0.00259854				0.00301171	0.00358032	0.00183209	0.00274813
	0.00301671	0.00305052	0.00174837	0.00194506		0.00352486	0.00173022	0.00235178	0.000891401		0.00434289		0.00365822	0.00165455		0.00336301	0.00638442	0.00312717	0.00122949
	0.00361808	0.00215812	0.00484209	0.00231199		0.000967804	0.000616375	0.00234996	0.000741142		0.00544767					0.00248659	0.00316012	0.00415176	0.00145143
	0.00135143		0.00370888	0.00370888		0.00237232	0.00222214	0.00232348	0.00338841		0.00245328		0.00262785			0.0016958	0.00163385		0.00192308
	0.00332599		0.00516887	0.0020558		0.00275979	0.00114689	0.000926708	0.000504238		0.00136596	0.00227065	0.000529585			0.00352685	0.00205636	0.00123068	0.00170123
	0.00199439	0.00335161	0.00604952	0.00436128		0.00368031	0.000707832	0.000506688	0.00182408		0.00289287		0.00204968			0.00125707	0.00406204	0.00190686	0.00373315
	0.00169951		0.00224587				0.00215175				0.00407581	0.00308232	0.00230066			0.00514403		0.00321206	0.00155833
	0.00159642	0.00165337	0.00148027	0.00568735		0.00252103	0.00233377	0.00190527	0.000387008		0.00288048		0.00116617	0.00122567		0.00405831		0.00455303	0.00136888
	0.0029901	0.00293894	0.000991587	0.00135216		0.00322716	0.00257562				0.00404874	0.00234926	0.001242			0.00133333	0.00316661	0.00122931	0.00373183
	0.00569801		0.000954405	0.000867641		0.00121256	0.0018355		0.00205461		0.00266556	0.0019334	0.00171125				0.00263867	0.00322113	0.00156225
	0.000907016	0.00549273	0.00168318				0.00372296	0.00439447	0.000953212		0.00301432	0.00454256	0.00249808			0.00124831	0.00316818		0.00163378
	0.00384901		0.00264208	0.00313029		0.00193562	0.00119543	0.00275217	0.000963259		0.00471618					0.00299924		0.00498487	0.00172097
	0.00304298	0.000406548	0.00282925	0.00310819		0.00342803	0.00420168	0.00199621	0.00123506			0.00428871	0.00119466			0.00360055	0.0039542	0.00320921
	0.00489677		0.00245602	0.00215732		0.00194291	0.00485505				0.000810302	0.00332024	0.00137454	0.00115977		0.00455362	0.00505722	0.00392597	0.00319254
	0.0023179	0.00492462	0.00514426	0.00130156		0.00144104	0.00324738		0.000764589		0.00454095	0.00582332				0.0017977	0.00188204	0.0067699	0.000891844
	0.00103065	0.0006103	0.00285476	0.00190318		0.00212646	0.00447453	0.00082938	0.00101737		0.00318739	0.00269315	0.00181616	0.00208858		0.00165718		0.00523947	0.00268691
	0.00344234	0.0029008	0.00210835	0.0013139		0.00412483	0.00190046	0.00148621					0.00124445	0.000583816		0.00111115		0.00248957	0.00218679
	0.00582054	0.000731763	0.00240265	0.00120132		0.00133065	0.00451792	0.00160186	0.00125636		0.00130007	0.00350575	0.00254195	0.00159067		0.00235841		0.00298351	0.00335261
	0.00373313		0.00200958	0.0009275		0.00340031	0.00140468	0.00201139			0.00503215	0.00291999				0.00220813	0.000791736	0.0042884	0.00292867
	0.00103029		0.00129755	0.0037747		0.00182089	0.00310639	0.00360459	0.000603102		0.00274774					0.00244482	0.0046018	0.00217677	0.00188866
	0.000965617	0.00153443	0.00170605	0.00102363		0.00522812	0.0011257		0.000477202		0.00170782	0.00321732	0.000924207	0.00173783		0.00309802	0.00269807	0.00371747	0.000675904
	0.00387774	0.00279052	0.00286082	0.00368331		0.00338219	0.00148055	0.000674866	0.00167029		0.00180891	0.00489516	0.00340131	0.0014014		0.00280283	0.00191675	0.00386997	0.00397317
	0.0026197		0.00396864			0.00334843	0.0056848	0.00301531	0.00103651		0.00439142	0.00534884					0.00508651	0.0028079	0.00324361
	0.00264874	0.000544027	0.0039244	0.00401859			0.00526278		0.0010333		0.00510402		0.000979043	0.00171481		0.00251836	0.00179897	0.00494723
	0.00302671	0.00468049	0.00259725	0.00192826		0.00217449	0.00205891	0.00533623	0.00217067		0.00707495		0.00157144					0.00621395	0.00233452
	0.00166675	0.00290135	0.00334225	0.000986758		0.00328747	0.00288075	0.00374224	0.00209931		0.00257538		0.00284041	0.000806536			0.00362455	0.00505004	0.00128547
	0.00477232	0.00183409	0.00199614	0.00216249		0.00386382	0.00405007	0.00526008	0.00204559		0.00105633					0.00429747		0.0028983	0.00158089
	0.00365189	0.00410721	0.00463105	0.00286035		0.00107607	0.00114137	0.000953857			0.00335856	0.00183167	0.000287193	0.00128519		0.00157484	0.00422587	0.00339676
	0.00226187					0.00196378	0.00348402	0.00332312	0.00457852		0.00135597	0.0040833				0.0038527	0.00371589	0.00429241	0.00271561
	0.00524002	0.00367691	0.0020174	0.0014374		0.00128494	0.00128722	0.00692595	0.00186468		0.00641226	0.00504084						0.00335951	0.00172516
	0.00230069	0.00293786	0.000757551			0.00126669	0.00517378	0.00214225	0.00145673					0.0013493		0.00150432	0.00149792	0.00403418	0.0030073
	0.00269768	0.00337215	0.00278226	0.00256094		0.00356172	0.00305959	0.00247412	0.00106577		0.00275855	0.00297721	0.00218167			0.00407439	0.00141091	0.0025321	0.00171821
	0.00298078	0.00180777	0.00303863	0.0010021		0.00085191	0.000646078	0.00286041	0.00234034		0.00688496	0.00354474	0.000952801			0.00151708	0.00431378	0.00233279	0.00171314
	0.00307144	0.00215773	0.0033009	0.00206306		0.00167364	0.00377975	0.0022221	0.00264536		0.00498516	0.00131597	0.0023884	0.00267153			0.00124892	0.00208968	0.00265513
	0.00291303		0.00419958	0.00308226		0.00318179	0.0038246	0.00680048	0.00246792		0.00233167	0.00580321	0.00139275	0.000530984			0.00156881	0.00142052	0.00226395
	0.00103459		0.00469395	0.00136276			0.00148436	0.00526104	0.000843373		0.00355714	0.00266787		0.000578064		0.00182765	0.00352287	0.00315457	0.00093966
	0.00244207	0.00087144	0.00248528	0.00233735		0.00270791	0.00416973	0.00301118	0.00344135		0.00118934	0.00545563		0.00272497			0.00200796	0.00505936	0.00313681
	0.00374699	0.00454614	0.0034642	0.00167024		0.00183985	0.00403321	0.002034	0.00114739		0.0024077	0.00614167	0.000445679			0.00515487	0.00456246	0.00321322	0.0029378
		0.00424258	0.00430446			0.0037046	0.000893245	0.00338924	0.0023464		0.00550219	0.00155082	0.000437569			0.00233387	0.00262096	0.00618952	0.0027357
	0.00331034		0.00165461	0.00245128			0.000650248		0.00263158		0.000692135	0.00221631				0.000579518	0.00149274	0.00266241
	0.00154648	0.00202182		0.00137697		0.000783664	0.00260495	0.00228995			0.00251713		0.0002305	0.00089226			0.00175078	0.0037154	0.00130039
	0.00378327	0.0041883	0.00138696	0.0012945		0.00205748			0.00315916		0.00394988	0.00151395		0.000732846		0.00305469	0.00143733	0.0016043	0.00255378
	0.00255891	0.00411585	0.00173033	0.00272527		0.00111177	0.00408431	0.00610659	0.00152665		0.00467109		0.00238095	0.00108509		0.00398202	0.00162729	0.00390333	0.00169144
	0.00212017	0.00248729	0.00220037	0.00292455		0.00213675	0.00338696		0.00238215		0.00428537	0.00220057		0.00111294		0.00380106	0.00189183	0.00428062	0.00174396
	0.00356558	0.00376825	0.00394888			0.00189013	0.00322639		0.002241		0.00367223	0.00244065	0.0018105	0.000941458		0.00231527	0.00185854	0.00207201	0.00251359
	0.00147816	0.00449388	0.00238761			0.00493854	0.00470989	0.00410165	0.00344161		0.00490039		0.00109381			0.00283887		0.00168876	0.00290025
	0.00392139	0.000991803	0.00163447	0.003368		0.00503712	0.00394089	0.00459411	0.00401427		0.00267067		0.000819005				0.00227947	0.00413294	0.000855091
	0.00388942	0.00365788	0.00100996	0.00128541		0.00249835	0.00364044	0.00310328				0.00181086	0.00110465			0.00174849	0.00126547	0.00101849	0.000173143
	0.00347405	0.00517759		0.0017111		0.00212911		0.00417266	0.00441247		0.00350082	0.00259442		0.000808391		0.00184334		0.00444014	0.00134455
	0.00157125	0.00108927	0.0011798	0.00159273		0.00382018	0.00235204	0.00400982	0.00205503		0.00360673	0.00316151				0.0027903		0.00341218	0.00438154
	0.00607959	0.00363658	0.00204668	0.00389656		0.00296266	0.00154404	0.00445249	0.000978569		0.00642696	0.00318575				0.00466397		0.00211963	0.00135789
	0.00345318	0.00492611	0.00103722	0.00234336		0.0020786	0.00457968	0.00168251	0.00172457		0.000871966	0.0030684		0.00150669		0.00436762		0.00410373	0.00323059
	0.00487935	0.00183314	0.000894055	0.00143049			0.00334324	0.00217695	0.00135546		0.0062564	0.00605556	0.000429026	0.000841963		0.0044019		0.00196096	0.000512867
	0.00184789	0.00231481	0.000594642	0.000880951			0.000868129	0.00585967	0.00120974		0.00430511	0.000881139	0.00197426	0.000977355		0.00478946		0.00467401	0.00342364
	0.00174159	0.00468927	0.00271707	0.000759355			0.00597443	0.00546497	0.00155507		0.00410425		0.00129002	0.00132042		0.00163265		0.000705993	0.00286319
	0.00208267	0.00406962	0.0010794	0.00223455				0.00253191	0.00175683		0.00505539	0.00569488				0.00333924		0.00377235	0.00196818
	0.00188476	0.00662396	0.00322176	0.00118083			0.00195641	0.00299316	0.00299316		0.00410871	0.00491374	0.00183792	0.000463407		0.00229878		0.00252525	0.00376648
	0.00218261	0.00196127	0.00208124	0.0019225			0.00549203	0.00373104	0.00114801							0.00256735		0.00387714	0.00342543
	0.000748903	0.00338897	0.00162405	0.00178327			0.00306355	0.000774765	0.00298838		0.00402225	0.00441452	0.00115003	0.00176664		0.00649229		0.00302999	0.00130603
		0.00394419	0.000580112				0.00227238	0.00433175	0.00109738		0.00394919	0.00409434	0.00150089	0.00196693				0.000648982	0.00271761
	0.0018593	0.00544887	0.00190865				0.00656041	0.00338305	0.00348557		0.00452519	0.0060186	0.000486388	0.000963332		0.00458983		0.00482904	0.0034191
	0.00300455	0.000905822	0.00144531				0.00396788	0.00345062	0.00466563		0.00240563		0.00126052			0.00526893		0.00293096	0.000963028
	0.00236967	0.00593385	0.00212455				0.00340219	0.00511023	0.00172322		0.00171954		0.00139396					0.00348463	0.00119095
	0.00109764	0.0058281						0.00495817	0.00327593		0.0034573	0.00411992	0.00213753	0.00123253		0.000877292		0.00514928	0.00230363
	0.003999		0.00102167						0.00637905		0.00214873	0.00407758	0.00230147	0.000751965				0.00159329	0.00251572
	0.00179174	0.0058281	0.000606476	0.000856977				0.0040699	0.00415837		0.00550847	0.00369919	0.00216717	0.00490114		0.00367448		0.00117618	0.00324465
	0.00371232		0.00261694	0.00153091					0.00258656		0.00303993	0.0036716						0.00484795	0.000624357
	0.00349998		0.00291823	0.00208734							0.00148646	0.00362363	0.00619778	0.00431631		0.00153901			0.00350562
	0.00422397							0.00462514	0.00197687		0.00400378		0.0059845	0.00303876		0.00312894		0.000539316	0.000566282
	0.00229269	0.00365535	0.00298257					0.00517255			0.00187607	0.00638228	0.00204519	0.00496689				0.00451117	0.00151575
		0.00719424	0.0015236					0.000746064			0.0039673	0.00317821	0.00278427	0.00354049				0.00103062	0.000245387
	0.00157793		0.00172173						0.00221393		0.00492774		0.00389781			0.00456298		0.00240294	0.00169619
	0.000965313	0.00511605	0.00109301					0.00167396	0.00291871		0.00393833	0.0011655		0.00250329				0.00375156	0.0020842
	0.0024982	0.00472749							0.00324406		0.00259429		0.00115264	0.000823316		0.00297587		0.00478077	0.00150745
	0.00198715	0.00398361	0.00356564					0.00156786	0.0022048		0.00429793	0.00287796	0.00465395	0.00146967		0.00172299		0.00380718	0.00191858
	0.00221405	0.00306537						0.00464368	0.00317241		0.00545133	0.00445278	0.00281944	0.00338333				0.00490417	0.00247458
	0.00269304	0.00541171	0.00164221					0.00154996	0.00337811		0.000932929		0.00145882	0.00202811		0.00190871		0.0041396	0.00283403
	0.0031087	0.0050318	0.00247915	0.00242714				0.00216372	0.00208358		0.00228447		0.00329829	0.00193774		0.00417879		0.00243329	0.00152596
	0.00376619	0.00392545						0.00146861	0.00226586		0.00351979	0.00576923	0.00143019	0.00152883				0.00208393	0.00457647
	0.00462372	0.00131703	0.00267557	0.000898992				0.00216033	0.00230123		0.00566135			0.00183874		0.00367171		0.000883338	0.00188852
	0.0023395	0.00484158									0.00538071	0.00377238	0.0014482	0.0021166				0.00181811	0.00387863
	0.0011073	0.00524964	0.00289874					0.00508459	0.00318942		0.00490381	0.00593336	0.00292398	0.002998		0.00109721		0.00143302	0.0020507
	0.00651287	0.00318936	0.0015461	0.000805948				0.00513727	0.00201381		0.00237022	0.00592803	0.00221535	0.00414938		0.00308676		0.0016124	0.00348486
	0.00454614		0.00278308	0.000571661				0.00522193	0.0031971		0.00414708		0.00376881	0.0041302		0.00275042		0.00105777	0.00111202
	0.0011979	0.00159608	0.00107758	0.0014713					0.00347657		0.00361365		0.00281851	0.00358027				0.0018087	0.00117565
	0.000773769	0.00563613	0.00112535					0.00525076	0.00262538			0.00399538	0.00397233	0.00414355		0.0012758		0.00113154	0.00413013
	0.00220989	0.00182032	0.00171661	0.00168752				0.00244925	0.00357967		0.0010582		0.000662252	0.00463576		0.00385572		0.00335149	0.00265326
	0.00542709	0.0033557	0.000504678	0.00202806				0.00380361	0.00393477		0.00343666		0.00108858	0.00104323		0.00108389		0.00166068	0.00133926
	0.00525915	0.00214239	0.00183194					0.00533537	0.00340746		0.00262589	0.00157241	0.00076927					0.00212157	0.00488455
	0.00154765	0.00426635							0.00265333		0.00401839	0.00392742	0.00140444	0.0014414		0.00588006		0.00236516	0.00337881
	0.0029675	0.00448934	0.00281898					0.00209079			0.0056607		0.00496854	0.00258106					0.00746951
	0.00516129		0.00168952						0.00194504		0.00553835		0.000754851	0.00377426					0.00275028
	0.00285873		0.00226731					0.00293761			0.00135717	0.00356411	0.00292483	0.00243736				0.00284154	0.00230875
	0.00338892	0.00476241	0.00220612					0.00227273	0.00283217		0.00400842	0.00362837	0.00268486	0.00335608		0.00387894		0.00583564	0.000877539
	0.00445273	0.00385919	0.00240312					0.00275957	0.00348779		0.00227618	0.00262017	0.00513383	0.00415321		0.00132931		0.00330767	0.00130138
	0.00389024		0.000708388	0.00220645				0.00535396	0.000912155		0.00539199	0.00248177	0.00204868	0.00210983		0.00185292		0.00204747	0.00187053
	0.00143107		0.00161974					0.00228248	0.00388022		0.00104411	0.00234962	0.00296144	0.0014505		0.001853		0.00446447	0.000860127
	0.00538435	0.00150862	0.00247458					0.00598479			0.00296455	0.00369037	0.00276706	0.00436904		0.00476003			0.00195375
	0.00545241		0.00235019					0.00120397			0.0037249			0.00249952		0.00123859		0.00510764	0.00370777
	0.00542784	0.00228814	0.00151539					0.00540664			0.0038059	0.0053179		0.00175324				0.00395413	0.00387505
	0.00497175	0.00312615	0.00298753					0.00273069			0.00633559		0.00172984			0.00218835		0.000852515	0.00121419
	0.0019258	0.00575906	0.001208					0.0054228			0.00364759	0.00189431	0.00076782	0.00328456		0.00340035		0.00439212	0.00230406
	0.00480419	0.00240869		0.00204361				0.00307035			0.00243671	0.00251179	0.000794963	0.00120834		0.00327595		0.00235849	0.0027235
	0.0029419	0.00592387	0.00117096					0.00148277			0.00255849					0.00353201		0.00359066	0.00264735
	0.0016692	0.0010259	0.000950554					0.00090157			0.00419034	0.00335731	0.00100386	0.00216457		0.00365224		0.000789964	0.00338105
	0.00153058	0.0032385	0.00169397					0.0034062			0.00913793		0.00195046	0.00338079		0.00295882		0.00355695	0.00202664
	0.0062953	0.00366271	0.0023214					0.00505495			0.00194666	0.00181649	0.00162874	0.00202359		0.00259077		0.00315891	0.00436066
		0.00707901	0.00217549					0.00258164			0.00281165	0.00247321	0.00542619	0.00447793		0.000716064		0.00394151	0.00370502
	0.00558134	0.00399779	0.00337088					0.00237753			0.00262954	0.00425376	0.0052781	0.00143427		0.00248283		0.00136471	0.00220025
	0.00278735	0.00320681		0.000843426				0.00212226			0.00424247	0.00101994	0.0063342	0.00276563		0.00522439		0.000856164	0.000951294
	0.00394654		0.00117136					0.00333861			0.00319767	0.000733317	0.00851709	0.00618364		0.00232178		0.00464535	0.00156981
	0.00278735	0.00520964		0.0007423				0.00264671				0.00395812	0.000988918	0.00110526		0.00168554		0.00355861	0.0013735
	0.00394654		0.00242061					0.00164788			0.00293686	0.00478469	0.00131014			0.00369276		0.00566256	0.00291103
	0.0023116		0.00158595					0.00231231			0.00286472		0.00518003	0.00140762		0.00299749		0.00462543	0.00122438
				0.00066511				0.00450876			0.00153185	0.0037126	0.00241862	0.00284351		0.00175343		0.00511603	0.00294683
	0.00655643			0.00151041				0.00100699			0.00518227	0.00450325	0.00233501	0.00454713		0.0043541		0.0020769	0.00357992
	0.00748201		0.000734406					0.00630894			0.00571662	0.0037479	0.00472624	0.00222936		0.00428783		0.00100872	0.00104906
	0.00395045		0.00336588	0.0010244				0.00363073			0.00137187	0.00213935	0.00294472	0.0039263		0.00378421		0.00159792	0.00118915
	0.0047417		0.000798005	0.00119701				0.00581604			0.00183608	0.00238087	0.000589037	0.00182233		0.00243991		0.00244449	0.00497046
	0.00271695		0.00128959	0.00119962				0.00594259			0.00417955	0.00384163	0.0039927			0.000485178		0.00342107	0.00277384
	0.00273162		0.0016281	0.00365159				0.00459695			0.00269058	0.000989684	0.00342044	0.00239431		0.00243632		0.0018927	0.00169956
	0.00490459		0.00258224	0.00249804				0.00215607			0.00354299	0.00433927	0.00347046	0.00226165		0.00406763		0.00220663	0.00123571
	0.00201613			0.00290319				0.0042328			0.00494347	0.00152656	0.00230231	0.00431161				0.00391841	0.00347377
	0.0025159		0.00114976	0.00258695				0.00407332			0.00162785	0.00381215	0.00466604	0.000844332		0.000827461		0.00220121	0.00334257
	0.00276488			0.00288184				0.00151682			0.00318695	0.00330221	0.0039133	0.00269357		0.00415098		0.00630421	0.000804793
	0.00387582			0.00205637				0.00233871			0.00171759	0.0034809	0.0027748	0.0027748		0.00208061		0.00127427	0.00174374
	0.00398358		0.00173168					0.0014061				0.00382455	0.00310643	0.00117054		0.00389702		0.00200395	0.00454627
	0.00586396			0.00126412				0.00631335			0.00197453	0.00639857	0.00472624	0.00267523		0.0040257		0.00336984	0.00276808
	0.00367587			0.00179853				0.0030113			0.00522835	0.00258929	0.00400456	0.00146508		0.00313444		0.00318245	0.00171685
	0.00297141		0.00168894	0.00101833								0.00252313	0.00192186	0.00328122		0.00156508		0.00462129	0.00244928
	0.00218132			0.00224812								0.00394986	0.00486381	0.00281766		0.00126311		0.00533356	0.000946277
	0.00285564										0.00429634	0.00503623	0.00185313	0.000912737		0.00500061		0.00341357	0.00348395
	0.00481503		0.00211388	0.00110727							0.00452629	0.00458823	0.00229366	0.00318153		0.00178103		0.00249449	0.00291024
	0.00117183			0.00391521							0.00375902	0.00331649	0.00238905	0.0017013				0.00367064	0.00446317
	0.00219222		0.0024019								0.0032935	0.00158502	0.00510731	0.00179364		0.00272851		0.00104946	0.00123198
	0.00599449		0.00216079	0.00113184							0.00212776	0.00249896	0.00337903	0.00231705		0.00429459		0.000650814	0.000901126
				0.00204169							0.00144546	0.00487182	0.0038371	0.000893869		0.00226385		0.00311723	0.00467585
	0.00356562			0.000653778							0.00320733	0.00369657	0.00371124	0.00179576		0.00591069		0.00338372	0.00356762
	0.000855591			0.000791548							0.00144807	0.00313389	0.0041978	0.00188901		0.00320912		0.00517415	0.00482689
	0.00460188			0.00142933								0.0033287	0.00256099	0.00197691		0.00275502		0.00414623	0.00180408
	0.00474576			0.0028137							0.00182628	0.00428213	0.00446821	0.00133664		0.00398693		0.00343176	0.000577622
	0.00302095		0.00238897								0.00259704	0.00431294		0.00212502		0.00270977		0.00150311	0.00134488
			0.00256174	0.00096998							0.00170783	0.00441938	0.00200365	0.00534307		0.00262032		0.00454201	0.00218017
	0.00422414		0.00288184									0.00534301	0.0037004	0.00320481		0.00350543		0.00122585	0.00514857
	0.00612397											0.00374918	0.00127932	0.00435916		0.0012742		0.00516485	0.00207195
	0.00490316		0.00364489									0.00274934	0.00219288	0.00284608		0.00212224		0.00308712	0.00109179
	0.0041069		0.0025343	0.000584838							0.00435934	0.000748866	0.000565837	0.00223006				0.00168275	0.00450384
	0.00281256			0.00193573								0.00318956	0.00375513	0.00158111		0.00298946			0.00399971
	0.00492942		0.00226768									0.00567028	0.00376038					0.00231209	0.00428788
	0.00123628		0.00361761									0.00144064	0.00563207	0.00256003				0.00226607	0.0014163
	0.00320595			0.00289155								0.00443305	0.00336098	0.00243942		0.00605848		0.00456876	0.000710696
	0.00418136		0.00272998	0.00242324							0.00347464	0.00185452	0.00468443	0.00196674		0.00112115		0.0049767	0.00304131
	0.00450795		0.000800439									0.00338959	0.000662569	0.00283432		0.00298178		0.00596716	0.00267329
	0.00197972		0.0015038	0.00136193								0.00413476	0.00305825	0.00129387		0.00383436		0.00139691	0.00101937
	0.00620347			0.00107179								0.00386897	0.00182223	0.00308767		0.004297		0.00204335	0.00276453
	0.00497382			0.00201295							0.00394573	0.0025164	0.00618567	0.00253511				0.00246181	0.003144
	0.00104341			0.00156822								0.00209108	0.00695123	0.00314978		0.00279867		0.00499475	0.00327387
			0.00135145	0.00120919									0.0023643	0.00295537				0.00117711	0.00190148
	0.00235151		0.00477872								0.00368899	0.00626217	0.00554675	0.00265685				0.00354685	0.00305029
	0.00198672			0.000961033							0.00350416	0.00209213		0.00154627		0.00158889		0.000602168	0.0017396
	0.00340679		0.00349285	0.00102485							0.001554	0.00358117	0.00503837	0.00337183		0.00318761		0.00052687	0.00375008
	0.00292431			0.00355775							0.00320948	0.00259225		0.0040636		0.00322992		0.00609103	0.00281992
	0.0049731		0.000593912	0.000618659								0.00143984		0.00226557		0.0016096		0.00303724	0.00248954
				0.00364239								0.00316835	0.00153312	0.00134539		0.00429148		0.00273787	0.00144584
	0.00341514		0.00268647	0.00205148							0.00276801		0.00471147	0.00192585		0.002771		0.00240396	0.00284551
	0.00280112		0.000736937								0.00271852		0.00596696	0.00317191		0.00470409		0.0028274	0.00411258
	0.00349767		0.00447867									0.00299206	0.00204576	0.00235262		0.00495088		0.00314602	0.00503364
	0.00427884		0.00410886	0.00174022								0.00118631	0.00197614	0.00190428				0.00501338	0.00199781
	0.00195022		0.00497745	0.001711							0.00581765	0.00147032	0.00089828	0.00168962		0.00398975		0.00343315	0.00114438
	0.00225407		0.00633417	0.000851653								0.00473151	0.00211444	0.00337794		0.0047488		0.00237392	0.00258493
	0.00265286		0.00443294	0.00114115									0.00135473	0.00114305		0.00250261		0.00356923	0.00370142
	0.00266018			0.00289358							0.00186602		0.00407477	0.00183178		0.00335756		0.00484487	0.00346062
	0.00258756		0.00340253	0.000818331							0.00221566		0.00322359	0.00143271		0.00297722		0.00670701	0.00277532
	0.00355901		0.00447694	0.00156693							0.00178107	0.0019144	0.00658734	0.00101997		0.00446158			0.00264798
	0.0012454			0.0035252								0.00125343	0.000776225	0.0031049		0.00375335		0.00225772	0.0022295
	0.00247893		0.00223033	0.00370032								0.000995298	0.00183663	0.00249035		0.00322269		0.00412323	0.00431772
	0.00186577		0.00595345	0.00112755							0.00262068	0.00372123	0.00440963	0.00168879				0.00485148	0.00353222
	0.00228236		0.00271876	0.00225269							0.00497141	0.00633455		0.00489404				0.00176407	0.00176407
	0.00486458		0.00206774	0.00351516								0.0055529	0.00114146	0.00084946		0.00416499		0.0028089	0.00172364
	0.00135916		0.00437904	0.00514283								0.00537299	0.00162132	0.00175872		0.00437885		0.00291455	0.00281977
	0.00294252		0.00488486	0.00317199								0.00499755	0.00267934	0.00286773		0.00246936			0.00288164
	0.00395691		0.00357592	0.0052189							0.00326187	0.00435218	0.00227498	0.0018264		0.00308015			0.00377882
	0.00280832		0.00413351	0.0020976							0.00347768	0.00338564	0.000878321	0.00294865		0.00197447		0.00618574	0.00315432
	0.000868659		0.00381656	0.00104648							0.00418799	0.0064533	0.0030737	0.00398927		0.00206684		0.00283705	0.00351548
	0.00281013		0.00196066	0.00265638							0.00454261	0.00762336	0.004702	0.00400305		0.00399781		0.00394182	0.00260937
	0.0057148		0.0047969	0.0026405								0.00643799	0.00192094	0.00372182		0.0049308		0.00578395	0.00266951
	0.00317684		0.00163071	0.00181887							0.00249599	0.00135777	0.00670998	0.00505372		0.00392226		0.00469737	0.00311773
	0.00318525		0.00259132	0.00209435							0.00343546	0.00274634	0.00677943	0.00232829				0.00348289
	0.00268651		0.0064702	0.00434972							0.00350217	0.00255172	0.00365521	0.00209344		0.00222706
	0.00343128			0.000921093							0.00320872	0.00269352	0.00300528	0.00278384		0.00424579			0.00349508
	0.00288976		0.00161281	0.00228018								0.00372985	0.00386187	0.00070801		0.00424161		0.00309717	0.000985464
	0.00363461		0.00306642									0.00397034				0.00252276		0.00150335	0.00107933
	0.00227389		0.00721765	0.00384547							0.00266454	0.00212161				0.00144187		0.000623882	0.00128936
			0.00385147	0.00237014								0.00321937	0.00395623	0.00277778				0.00444222	0.00217101
	0.00161144		0.00268506	0.00173496								0.00197423						0.00410718	0.00340309
	0.00193968		0.00445121	0.00216704								0.00289926	0.00183437	0.00144344				0.00472201	0.00287581
	0.00266119		0.00416207	0.00120349							0.00355588	0.00182301	0.00469227	0.00100754					0.00223947
	0.00105199		0.0041395	0.00175929							0.00207505	0.000635622	0.00415956	0.00248862				0.00176672	0.00323272
	0.00234787			0.00231608							0.00175996	0.00333117	0.00549088	0.0046239				0.00101955	0.00467585
	0.00361158		0.00464117	0.00277085							0.00381418	0.00433407	0.000979545	0.00190147				0.00165582	0.00203214
	0.00269734		0.00228311								0.00577774	0.00220069	0.00256467	0.00535043				0.00501316	0.00137862
	0.0029661		0.00355729	0.00201356								0.0037672	0.00250274	0.00491767				0.00219593	0.00137245
	0.00427128		0.00507881	0.0020432							0.00214021		0.00228441	0.00252917				0.00290392	0.00515696
	0.000786832		0.00454576	0.00207233							0.0039447	0.00467563	0.00371212	0.00290875				0.00196078	0.00275198
	0.00343421										0.00227872	0.00536528	0.00320954	0.000941142				0.00201605	0.00354824
											0.00314611		0.00260378	0.00133909				0.00428588
	0.00324897		0.00549118	0.00352645							0.00448164	0.00543559	0.00362992	0.00270133				0.00203781	0.00207555
	0.00426315		0.00582234	0.00357887							0.0052879	0.00291285	0.00499011	0.00282976				0.00353957	0.00164856
	0.00122599			0.00252793							0.00175098	0.00230161	0.00408883					0.00725076	0.00330002
	0.00326517		0.00518272	0.00245847							0.00212945	0.00343824	0.00418833	0.00274408				0.00261007	0.00149758
				0.00129272							0.00400063	0.00471601	0.00147874	0.00301294
	0.00301535			0.00235204								0.000764501	0.00195034	0.0040132				0.00305918	0.00188012
			0.00779476	0.00340698							0.00167149	0.00197932	0.0017608	0.00212199					0.00241763
	0.00202509		0.00368132	0.00236264								0.00243586	0.00493705					0.00148183	0.00152082
	0.00842156		0.0022805	0.00250855							0.00120594	0.0020542	0.0042334	0.00321033
	0.00558765		0.00190945	0.0013551							0.00264127	0.00395824	0.00255775	0.00299736
	0.00457816		0.00132535	0.00450618							0.0013708		0.00355567	0.00102815
	0.00601834		0.00250084	0.00128422								0.00153108	0.00436518	0.00164161
	0.00564732		0.00703115	0.00197135							0.000914017	0.00289449	0.00679681	0.00296402
	0.00222529		0.00356571	0.00573614							0.00126812	0.00303107	0.00237848	0.00246497
			0.00174161	0.00385265							0.00423828	0.0046383	0.00281489	0.00247878
	0.00391543										0.00492825		0.00385046	0.00326841
	0.00436375		0.00303822	0.000949442								0.00127538	0.00139145	0.00319214
	0.00485656		0.00402278	0.00357078							0.00363485	0.00423994	0.00315694	0.00128153
	0.00553633		0.00243738	0.00316341							0.00332628	0.00453425	0.00620239	0.00333014
	0.00829467		0.0084429	0.00244908							0.00428644	0.00360495	0.0051088	0.00307474
	0.00529855		0.00154615	0.00288615							0.00241068	0.00348365	0.00172303	0.000601058
	0.00454654		0.00189623	0.00168554							0.00287626	0.00101658	0.00183939	0.00305171
	0.00188778		0.00498504	0.00613161							0.00387038	0.00451513	0.00360414	0.00255294
	0.00297203		0.00385728	0.0030135							0.00232235	0.00184559	0.00349691	0.00178731
	0.00691349		0.00461325	0.00250817							0.00122059	0.00151949	0.000627328	0.00286218
	0.00552868		0.00280674	0.0011793							0.001482	0.00384997	0.0021883	0.0021374
	0.00680324		0.0029771										0.00485853	0.00347718
	0.0073501		0.0035461								0.00144702	0.00260739	0.00111299	0.00502906
	0.00182178		0.00442957	0.0038641							0.00308356	0.00711446	0.00353026	0.00137901
			0.00160952	0.0029761							0.00438565	0.00274223	0.00208368	0.0013107
	0.00314713		0.00268922	0.00518287							0.00209224		0.00294057	0.00280219
	0.00721821		0.00194368								0.000924592	0.00663589	0.00479518	0.00394023
	0.00528518		0.00224472	0.00274355									0.0036821	0.00212693
			0.00474576	0.00384181							0.00373848		0.00352319	0.00198744
	0.00690434		0.00233432	0.00364382							0.00482231		0.00510297	0.00142154
	0.0028106		0.00244688	0.00115905							0.00229709		0.00306656	0.00349847
	0.00404231		0.0040063	0.00225073							0.00313817		0.0046533	0.00414195
	0.0025196		0.00180084								0.00248812		0.00715328	0.00296837
	0.00570284		0.00257216								0.00165544		0.00149834	0.00371809
	0.00674157		0.00278746								0.00067788		0.00150072	0.00331553
	0.00852059		0.00135967	0.00295929							0.00252014		0.00438023	0.00205936
	0.00202368		0.00516369	0.00168681							0.00238576		0.00182452	0.00166113
	0.00452435		0.00232858	0.00247188							0.00255798		0.00277062	0.00146227
	0.0018224		0.00473322	0.00139845							0.00131138		0.00220092	0.00130563
	0.00880694		0.00407213								0.00284539		0.00273006	0.000432814
	0.00625903		0.00325428	0.00134239							0.00285437		0.00234019	0.00147801
	0.00567888		0.00149247	0.00293971									0.00335876	0.00383859
	0.0082259		0.00297376								0.00413657		0.00324864	0.00324864
	0.00489612		0.00373452	0.00193817							0.00295954		0.00315469	0.00232069
	0.00366071		0.0056369	0.000549942							0.00790871		0.00196471	0.00275059
	0.0105987		0.0029442	0.00205409							0.00190066		0.00511204	0.00119281
	0.00495101		0.00376648								0.00285676		0.00383741	0.00294912
	0.0050497		0.0053956	0.0034379							0.00116815		0.00437761	0.000927023
	0.0063169		0.00448285								0.00204082		0.000476714	0.00231023
	0.00701665		0.00758267								0.00158669		0.00377935	0.00607244
	0.00478761		0.00311676								0.00181706		0.00354767	0.00339985
	0.00479949		0.00442317								0.00472449		0.00548079	0.00295354
			0.00338637								0.00209356		0.00475126	0.00282979
	0.0087218		0.00340898	0.00214813							0.00537511		0.00431081
	0.0090978		0.00326888	0.00257827							0.00397251		0.00466807	0.00201984
	0.00335036		0.00239132	0.00290182									0.00365335	0.00407489
	0.010983		0.00394508										0.0051562	0.00318471
	0.00120676		0.00305958	0.00410628							0.0038374		0.00455421	0.00199941
	0.00149579		0.00364418								0.00425213		0.00548535	0.00316931
	0.00147743		0.00161878	0.00259004							0.00288237		0.00174169
	0.00199351		0.00113078	0.0020649									0.00185094	0.00401037
	0.0010363		0.00282513	0.00225053
	0.000677437		0.00511678								0.00436012			0.00175994
	0.000905483		0.00198039	0.00139601							0.00271555		0.00591076
	0.00195846		0.00221374								0.00220539		0.00140313	0.00132517
	0.00139574		0.00409613	0.00142111							0.00142775		0.00308203	0.00469417
	0.00292758		0.00204736								0.00215482		0.00390802	0.00104679
	0.000619916		0.00389773	0.0034905							0.00199814
	0.000731758		0.0026292	0.00308109							0.00352469		0.00125073	0.00308215
	0.000554341		0.00198706	0.00195867							0.001321		0.00322139	0.00225056
	0.00115755			0.00124576							0.00321937
	0.000802792		0.00343706	0.00154823							0.00118454
	0.000266407		0.000633922	0.00139463							0.0020009		0.00436562	0.00254661
	0.00158301										0.00518118		0.00394945	0.00326727
	0.00151773		0.00323244	0.00114278							0.00472572
	0.00298518		0.000612595	0.00183778							0.00554213		0.00390295	0.00390295
			0.00366966	0.000875332							0.00295817		0.00294128	0.00156142
	0.000969619		0.0013212	0.0026424							0.00262769			0.00139585
			0.0040286	0.00289378							0.00234767		0.00354581	0.00479491
	0.000402372		0.000589923								0.00386786		0.00130215
			0.00541839	0.00329815							0.00496786		0.00377715	0.00069579
	0.00191712		0.00269965	0.00201467							0.00205792		0.00370439	0.00127008
	0.000607149		0.00473101	0.00283861							0.00577032		0.00452852	0.00216991
	0.001094		0.00440326	0.00269453							0.00415081		0.0118214
			0.00172677								0.00283517
	0.0023059		0.00279006	0.00131607							0.00250773		0.00413335	0.00381885
	0.00169437		0.00421546	0.00193208							0.00362716		0.00300817	0.00128921
	0.00160048		0.00576856	0.00151497							0.000620527
			0.00170947								0.000864218		0.00156963	0.00190259
			0.00105014	0.000962632							0.00132731
	0.00223054		0.00311324	0.00339626							0.00284183		0.00490068	0.00323237
	0.0015831		0.000618812	0.00159123							0.00274998		0.00515817	0.00584288
	0.00286207		0.000550928	0.000777781							0.0045672		0.00338495	0.000761615
	0.00102688		0.00386574	0.00113144							0.000673158			0.00231308
	0.000688183		0.00200446	0.00195891							0.00370862		0.00162709	0.00274572
	0.00155159		0.000758816	0.00399377							0.00275444		0.00302306	0.00460227
	0.00219765		0.00496583								0.00230939		0.00384117	0.00199541
	0.000806521		0.000714022	0.00192047									0.00371471	0.000643883
	0.0011914		0.00172361	0.00248403									0.002491
	0.00178307		0.00396546	0.0012337							0.00545863		0.00249599	0.00311999
	0.00113584		0.00144402	0.00285857							0.00216815		0.00432543	0.00403383
	0.000805903		0.00225153	0.00210285							0.0023069		0.0021699	0.0023084
			0.00282224	0.00379239							0.00189171		0.00389372	0.00230739
	0.0011479		0.00348598								0.00546739		0.00221192
			0.00245214								0.00175946		0.00341384	0.0031578
				0.00135247							0.000813537		0.00123638	0.000345036
	0.0028262		0.00558536	0.00187404							0.00218115		0.0010034	0.00088762
	0.00234417										0.00316923		0.00385283
	0.0020627		0.00319678	0.000947194							0.0037309		0.00225437
	0.000979695		0.00444308								0.00169665		0.00559601	0.00482944
			0.00275471	0.000850719							0.0029751		0.00196161	0.00211547
			0.0036381	0.00454762							0.00351538		0.00106993	0.00147412
	0.00252061		0.00121354	0.00272001							0.00401178		0.0033694	0.00247089
	0.00190204		0.00433995	0.00224803							0.00150624
				0.00358437									0.00364269	0.00176334
			0.00545933	0.0012961									0.00526172	0.00101337
	0.00130614		0.00439629	0.00137662									0.00117345	0.00265114
	0.00115771		0.00313856											0.00108864
	0.00891541		0.00417611	0.00208805									0.00225225	0.00167815
	0.00137019		0.00625345										0.00302321	0.00102193
	0.00280434												0.00364973	0.00282142
			0.00389349	0.00344156									0.00195395	0.00229377
	0.00223208		0.000758686										0.00466049	0.00350789
	0.00356328		0.00398262	0.00148114									0.00358024	0.00358024
			0.00333653										0.00122308	0.00266854
	0.000941848		0.00385592	0.00303938									0.0020539	0.00230178
	0.00193863		0.000835596	0.003795									0.00277755
			0.00355924	0.00117418									0.00329414	0.00346093
	0.0018186		0.00413669										0.00342976	0.00212103
			0.00391128	0.0015185									0.00276757	0.00132182
	0.00150009		0.00506826	0.00164376									0.00187826	0.0016
	0.00270854		0.00428157	0.00313061
	0.00658677		0.00388947	0.00360587									0.00356111
	0.00248169		0.00351954	0.00463255									0.00287098	0.00416573
	0.00337294		0.0031523	0.00137057									0.0009553	0.00254747
	0.00548537		0.00324968	0.00203594									0.00381301	0.000953252
	0.00107232		0.00531034	0.000977102									0.00365	0.00345
	0.00118489		0.00541296	0.00216519									0.00188113	0.00448269
	0.000880782		0.00243309	0.00170316									0.00463259	0.00275559
	0.00319113		0.000521563	0.0043355									0.00512349	0.0032405
			0.00142185	0.001388										0.00100142
	0.00685803			0.00325123									0.00165023	0.00176274
	0.00488561		0.00299906	0.0019309									0.00188615	0.00288066
	0.00213212		0.00294914	0.00215113									0.00174612	0.00125194
	0.00438224		0.00576283	0.00260394									0.0012875	0.00191175
			0.00429594										0.000984317	0.00331387
	0.00367339		0.00512516	0.00360247									0.0015965	0.00588423
	0.00112745		0.00238509										0.00350421	0.0015018
	0.000925678		0.00418435	0.00316815									0.00272995	0.00480472
			0.00347019										0.00357059	0.00292672
	0.00168872		0.00263419	0.00248509									0.00142376	0.00522045
	0.00556989		0.00408163	0.00272109									0.00442621	0.00350408
	0.00481856		0.00218031										0.00220026	0.000926426
	0.00268873		0.00118183	0.000956722									0.0043987	0.00264776
			0.00122412	0.00224421									0.00583245	0.00535043
	0.00323186		0.00201497										0.00532968	0.00289325
	0.00181387		0.0059099	0.00696922									0.0012632	0.00204055
			0.00310496	0.00173394									0.00208975
	0.00188812		0.00095511	0.000902048									0.00272226	0.00304253
	0.0040672		0.00161335	0.00228095									0.00178345	0.000648526
	0.00309242		0.00227511	0.00259362										0.00139303
	0.00283194			0.00333805										0.00274675
	0.00379919		0.000726686	0.00266451									0.0041303	0.00237687
			0.00489126	0.00161695									0.00195537	0.00130358
	0.00379338		0.00325268	0.00222377									0.00315073	0.00159637
	0.00496168		0.00586014	0.0020836									0.000968769	0.00355215
	0.00207859		0.00301263	0.0016035									0.00265322	0.00318387
	0.00253337		0.0016449	0.0010966										0.0015613
	0.00102874		0.000861561	0.000997597										0.00335879
			0.0033363	0.00253559
	0.00225635			0.00321573										0.00300593
	0.00227542		0.00325069	0.000727767
	0.00174844		0.00121778	0.00243556										0.00207641
	0.00504098		0.00282161	0.00201543										0.00212108
	0.00211161		0.00517918	0.000680094									0.00376406	0.00302961
	0.00597515		0.00315618											0.0032157
	0.00194166		0.00595212	0.00130338									0.00386538	0.00214277
	0.00213169		0.00535004	0.00283506									0.00120574	0.00186342
	0.00156311		0.00509852	0.00329279										0.00265751
	0.00313543		0.0049481	0.00473296									0.00141676	0.00177918
	0.00566524		0.000651022	0.00272246									0.00211034	0.00413454
	0.00101523		0.00334618	0.00363716									0.0036863	0.0018634
	0.000612842		0.00346658	0.0022818									0.00343507	0.00372133
			0.00404798	0.00149925									0.00186001	0.00186001
	0.00432502		0.00609193	0.00172297										0.0043513
	0.00404569		0.00372037	0.0017304									0.00353592	0.0021523
	0.00273141		0.00484905	0.00130351									0.00293098
	0.000963275		0.000879121	0.0033281									0.00307426	0.00293016
	0.00117297		0.00129561	0.00365127									0.0020321	0.00233093
	0.00545054		0.00129538	0.00359007
	0.00378646		0.00365287	0.00149435
	0.00360955		0.00190054	0.00153853
	0.00795962		0.00463658	0.0030469
	0.000973272		0.00182001	0.00282415
	0.00219026		0.00335107	0.00190551
	0.00197167		0.00388295	0.00241981
	0.00407051		0.000704264	0.000758438
	0.00294985		0.00153907	0.00211174
	0.00334219		0.00381174	0.00359998
	0.00215768		0.00460829	0.00155773
	0.00274466		0.00300634	0.00328384
	0.00265524		0.0031506	0.00281453
	0.00309584		0.00301455	0.00192308
	0.00113062		0.00338344	0.000580018
	0.00258649		0.00589732	0.000744925
	0.00297214		0.00177804	0.00219153
	0.00573798		0.00110102	0.00236719
	0.00248453		0.00131736	0.000815507
	0.00491275			0.00163007
	0.00335044		0.00585037	0.00384115
	0.00610775		0.00297194	0.00331485
	0.00256016		0.00158775	0.00396937
	0.00187949		0.0027129	0.00251439
	0.00185689		0.00585059	0.00321461
	0.00249395		0.00229595	0.00189078
	0.00212945		0.00406727	0.00150809
	0.00339847		0.00144908	0.00421552
	0.00262948		0.00566974	0.00218521
	0.00234387		0.00379189	0.00245358
	0.00344531		0.00520801	0.00175692
	0.00375809		0.0018513	0.00140098
			0.00147622	0.00382894
	0.00246126		0.00655471	0.000758397
	0.00530211		0.00251529	0.00303569
	0.00575749		0.00289544	0.000571939
	0.00197393		0.00141532	0.00225402
	0.00274638		0.00436493	0.00148695
	0.00412926		0.00316575	0.00212625
	0.00121457		0.00519962	0.000723425
	0.00481547		0.00481271	0.00208551
	0.00485974		0.00127283	0.00230088
			0.00430021	0.00183769
			0.00330437	0.00203973
			0.00170352	0.00183713
			0.00521346	0.00131363
			0.00434278	0.00172385
			0.0031826	0.00225434
			0.00169587	0.00320332
			0.00535888	0.00107178
			0.00277316	0.000810615
			0.00311997	0.00120773
			0.000509406	0.00254703
			0.000666325	0.00374167
			0.00542105	0.00194737
				0.00291375
			0.00119511	0.00389518
			0.00210311	0.00274573
			0.00452159
			0.0038376	0.000778643
			0.00388612	0.00270339
			0.00366479	0.00194692
			0.000810016
				0.00229489
			0.00420901	0.000834218
			0.00180915
			0.00328707	0.00438276
			0.00556677	0.00360203
			0.0013268	0.00328815
			0.00440793	0.00171182
			0.00212787	0.00353032
			0.00262642	0.00503027
				0.0011067
			0.00411546	0.00261387
			0.00401806	0.00307555
			0.00267053	0.00398316
			0.00617767	0.00102961
			0.0038002	0.00411361
			0.00434825	0.00234512
			0.00400474	0.000733262
			0.00329726	0.000718634
			0.000958817	0.00196329
			0.00395984	0.00301171
			0.00175497	0.00203956
			0.00199659	0.00160701
			0.00389577	0.00212103
				0.0038721
			0.00347137	0.00312913
			0.00281917	0.00161095
				0.00182341
				0.00412987
			0.000851405	0.0014524
			0.00404817	0.0022265
			0.00386419	0.00164872
			0.00630414	0.00451458
			0.00325154	0.00243865
			0.00125091	0.00177213
			0.00518437	0.00209705
			0.00375094	0.00251849
			0.00452644	0.00189079
			0.00268403	0.0041117
			0.00115103	0.00175683
			0.00408313	0.00355965
			0.00187413	0.00570955
			0.00510821	0.0025093
			0.0047995	0.00381896
			0.00265293	0.00397939
			0.0010084	0.00159664
			0.00343643	0.00217802
			0.00229717	0.000939751
			0.00490309	0.00160883
			0.00245552	0.00240541
			0.00300209	0.00250808
			0.00506386	0.0037135
			0.0006201	0.0024804
			0.00297603	0.00358225
			0.00490557	0.00284523
			0.00210588	0.00235075
			0.00121758	0.00269984
			0.00275556	0.00228148
			0.00551257	0.003287
			0.00173735	0.00122637
			0.00350108	0.00184672
			0.00327632	0.00289337
			0.00267623	0.00106039
			0.00398294	0.00140574
			0.00600601	0.000750751
			0.00481941	0.00297829
			0.00484216	0.00345868
			0.00330643	0.00112082
			0.00439363
			0.00590885	0.0016381
			0.00607872	0.00243149
			0.00562736	0.00303012
			0.00137012	0.00197553
			0.00437685	0.000751581
			0.00301087	0.00320638
			0.00307992	0.00378168
			0.00376854	0.00290989
			0.00345801	0.00334275
			0.00317822	0.00408067
			0.00305321	0.00155084
			0.00521105	0.00212784
			0.00365128	0.00378651
			0.000615424	0.00323908
			0.00129503
			0.00546421	0.00327853
			0.00487204	0.00296802
			0.0022322	0.000726138
				0.00267708
			0.0029045	0.00220994
			0.00541278	0.0012736
			0.00203528	0.00189959
			0.0036198	0.00276351
			0.00518662	0.00227824
			0.00406146	0.00175997
			0.0030196	0.00131039
			0.00301491	0.00117246
			0.00537961	0.00343809
			0.00321411	0.00395583
			0.00341237	0.00235336
			0.00281124	0.00285587
			0.00225115	0.00401292
			0.00426864	0.00227661
			0.00375726	0.0024029
			0.00503456	0.00283766
			0.00360305	0.0022133
			0.00285184	0.00371192
			0.00371207	0.00462664
			0.00489876	0.00163292
			0.0021813	0.00162329
			0.00143391	0.00286782
			0.00214603	0.00128762
			0.00423382	0.0016389
			0.00572418	0.00274183
			0.00346166	0.00168405
			0.00184655	0.00246207
			0.00451509	0.00271515
			0.00419882	0.00363898
			0.000751612	0.00118676
			0.00150241	0.00193168
			0.00139636	0.00151957
			0.00364795	0.00287996
			0.00134635	0.00259653
			0.00073526	0.00197601
			0.0009691	0.00132905
			0.00437073	0.0028878
			0.00418689	0.00223618
			0.00491228
			0.00333203
			0.00216234
			0.00331785
			0.00203083
			0.00241438
			0.00326044
			0.00151704
			0.00131525
			0.00144555
			0.00196005
			0.000565311
			0.0026933
			0.00061841
			0.00186391
			0.000945254
			0.00410722
			0.00371591
			0.00292782
			0.000403991
			0.00262575
			0.00435179
			0.00482944
			0.00150855
			0.00277953
			0.00433113
			0.00683611
			0.00208399
N	452	139	605	531	0	103	105	153	130	0	324	241	379	339	0	211	80	244	238
Mean	0.0032284	0.00354593	0.00304073	0.00226931		0.00249609	0.00295833	0.00316409	0.0020352		0.00312299	0.00347681	0.00285791	0.00244485		0.00286545	0.00298604	0.00295417	0.00236806
Median	0.00290139	0.00348004	0.0029771	0.00210285		0.00217449	0.00291219	0.00293761	0.001943		0.00287982	0.0033675	0.00265322	0.00231308		0.00275502	0.00275595	0.0028393	0.00228398
SD	0.0018345	0.00162086	0.0014889	0.00106311		0.00119339	0.00150084	0.00151092	0.00112959		0.0014366	0.00157336	0.00157827	0.00119845		0.00129418	0.00130453	0.00150856	0.00122021
SE	8.62876e-05	0.000137479	6.05323e-05	4.61352e-05		0.000117589	0.000146467	0.00012215	9.90713e-05		7.98113e-05	0.000101349	8.107e-05	6.50911e-05		8.90951e-05	0.000145851	9.65758e-05	7.90946e-05

## Sheet: Angles
	Early					Late					Osteo					Adipo
	Early 12	x	6	18		Late 12	x	6	18		Osteo 12	x	6	18		Adipo 12	x	6	18
	158.78	31.8626		145.568		43.2701	12.7272				46.3835	176.656	41.2065			56.6989	90.6752		133.639
	122.621		154.562	10.059		154.467	156.197	51.3298	95.9025		115.278	49.6046		53.0929		27.3796	116.82	134.462	152.91
	80.0681	53.7498	84.1607	128.138		79.4133	18.1038				179.845	78.559	76.6709	131.487		109.103	126.957	168.57			HSAX
	70.8761	28.9138	71.8346	137.779		60.1488	50.7768	117.769	104		3.00524	99.1968	147.881	23.7588		63.8361	59.0276	117.127			Kolmogorov-Smirnov Test
	145.127	61.7099	131.421	59.8219		77.6278		31.0875	108.435		152.485	169.945	96.0065			9.56133	146.022		54.1893		Max Neg	Max Pos	p-level	Mean	Mean	Std.Dev.	Std.Dev.	Valid N	Valid N
	13.8782	162.708	100.285	177.176		105.289	81.78	38.0782	42.2139		49.1359	178.914	86.496	61.6889		165.016	57.5178				-0,131177	0,030152	p < .025	89,00668	97,82405	53,68559	50,07058	313	240
		59.078	157.231	101.494		81.6809	3.17577	136.651	123.471		155.351	101.814	52.3357			88.2643	148.891
	167.981	72.4711	31.9913	171.69		39.822	116.565	25.269	130.908		111.432	172.521	142.227	90.727		51.2711	103.328	75.0275	47.1841		Mann-Whitney U Test
	111.371	110.469	132.594	20.0415		146.432	9.62911	71.5184	155.414		22.1635	31.8995	172.297			149.265	35.6764	8.46893				Rank Sum	Rank Sum	U	Z	p-level	Z	p-level	Valid N	Valid N
	70.7131	102.843	58.0971	78.4473		18.7935		171.962	70.7841		7.20936	154.277	44.0559			147.205		67.8653			OsteoX	83093,00	70088,00	33952,00	-1,93742	0,052695	-1,93742	0,052695	313	240
	98.0782	163.719	141.918	37.0838		167.336	166.886	109.334				24.8008	99.2067			28.7798
	124.454	119.923	144.865	74.649		40.5611		11.9821	109.282		104.982		104.16			87.1717		1.6365
	126.812	112.355	20.5853	157.751		135	4.85321				33.357	164.745	171.027			168.017	69.1224		44.6724
	44.3448	127.716	175.053			163.078	83.7537	25.9366			13.695		105.112			13.7545	50.6515	133.016	88.6736
	165.011	112.526	91.0051	152.205		46.0079		46.3824	97.8427		153.978	35.7134	55.1195			168.95	2.31756	94.5054
	86.4295	68.112	117.019	55.7389		8.98264	166.357				37.7857	148.502	137.383			134.011		96.784
	16.6485	92.4456	115.073	115.671		139.5		7.79581	93.0397				63.773			69.0863	15.2598		1.07829
	90.478	140.035	170.081	80.0719		166.004		60.124	168.69		45.5162	97.4406					61.884	60.4569	98.6898
	63.8609	148.477	118.482	36.0468		111.59						106.905				37.1683			40.8791
	84.0685	163.66	132.161	134.182		43.4743		1.60998	159.945		71.805	71.9234	19.3577			147.362	81.4258	29.943	65.5389
	43.3962	138.587	43.2216	23.9656		54.6387					93.5443	52.3175	88.1821			162.226		100.628
		62.3765	84.6088	73.4956		116.406	71.8559	115.117	40.8002		143.807	118.084				138.922
	147.16		138.349	8.55869		17.3028		26.2489	94.6742		132.149					98.0228		95.8392
	143.599	73.6048	62.1245	165.348		34.7458		43.9793	11.1287		107.676	24.0589				40.6343			104.438
	154.973	69.1387	147.066	71.7539		140.292		91.1877	157.303		91.4237	69.6236	NaN			43.0239	58.9181	73.389
	136.429	9.18053	80.2935	10.9581		142.225		17.4297	143.574		12.7071	179.187				105.101	131.37	166.645
		118.392	49.2728	40.09		73.5279	160.171	67.3996	147.095		162.755	44.7903				90.6384	33.8091	109.294
	47.2079	52.006	39.3669			22.5864	136.941	106.625	98.9597		119.478	164.659				107.856	42.2737	71.8834
	82.3304	60.184	117.277	147.095		41.6003	178.338	154.375	135.122		162.007	162.789	40.3042			64.5706		20.6113	132.682
	22.2856	138.122	140.471	57.0089		127.61	173.66	26.7594	73.9741		56.0084	174.138	101.607			175.476			12.1658
	8.43466	77.5151	62.5256	44.1519		163.57	137.429	43.4401	119.688		109.876	142.765	83.1539				125.981
	11.3906		151.286	152.592		43.2101		161.565	87.6627		128.217	175.793	155.04			70.2328		69.444	48.5736
	145.826	155.95		67.5638		38.191		7.90713	122.471		74.8388	132.197	36.6688				178.672
	79.268	137.729		138.872		48.4108	11.3602				120.677		33.6728				174.502	158.509	15.5218
	141.052	87.128	177.763	29.3185		124.509		177.376	127.598		94.1146	53.4618	74.2018			154.196	151.845	44.1716
	112.201		58.7162	140.607		129.697	155.739	17.8712	73.8147		143.573	123.021	68.904			78.5845		44.4902
	91.8362	124.124	158.595	114.712		116.133	126.499	118.516	18.9113			147.547				126.075	84.7718	52.4346
	122.645	168.086	163.013	124.186		80.9429		39.3051	83.0037		88.8882	159.351	120.179					107.127
	1.49436	140.526	81.573	36.5196		154.022		6.70514			20.8341	114.05	119.466			108.069	179.048	136.761
	115.96	45.8357	177.52	89.0693		172.381			65.9709		125.662	91.1523				178.823		43.8912	1.47406
	128.089	65.7827	102.743	42.7789				144.916	7.51645		45.5176	30.8889	162.308			43.6934	158.01	111.801	79.7294
	28.5596	11.326	76.3583	144.704		67.2409		175.29	69.8721		143.428	42.2862	50.6283				179.781	12.7091
			136.067	89.4898		170.08					119.154	77.4712	98.8785				8.37599	70.9098	70.2343
	176.055		173.022	35.6512		50.3369		4.50393	53.7074		42.6506	77.5002	95.1604			20.6602	33.9318	58.6495	103.134
	170.698	119.241	78.8707	32.9174		78.0292			86.9814			165.542	124.785	22.0811			67.1867	119.549	152.174
	157.477	136.341	11.4553	79.9643		58.0303		96.9112	175.179		92.3923	33.814	51.6671	176.795		164.215		122.955	32.4181
	87.8225	82.6583	99.4691	62.3849		28.7877		60.8574	175.917		138.417	114.463	64.8621	79.3447		68.8607	78.4306	12.2648	29.3657
	142.541	5.73306	116.006	88.9499		60.3666	81.5436		15.4554		141.46	135.737	130.61	34.6952		31.7052	126.055	167.196	164.586
	18.1671	153.435		12.4414		63.0525	48.7757	43.0227			118.945	76.5084	11.9728				32.5046	54.9152	35.5377
	93.9005	63.6407	104.425	124.948		166.011	77.7469	130.502	96.0275		82.4208	158.215				152.678	42.7934	71.9187	134.107
	12.2648	97.3455	48.5384	170.013		55.1093	108.833		62.3641		12.6526	41.6106	136.404			170.542	48.4363	164.184	75.9784
	150.935	36.6812		127.012		171.769		137.51	45.7639		89.6936	83.0315				82.818	52.8335	14.0956	162.502
	19.0751	58.1103	96.3402	41.5621		56.0006	66.1672		87.6595		15.4619	33.0441				114.682	70.7089	129.334	174.622
	170.637	95.4095	122.148	61.2256		66.4014	50.3797	160.428			19.7485	127.385	144.145			128.044	118.673	67.2402	118.443
	88.6851	101.114	172.706	7.3155		91.0861			179.609		92.5363	72.1938	122.471				123.362	81.0274
	61.8396	149.822	175.971	68.6888		16.9366	13.1808	72.4332			41.8743	108.614				100.305	160.235	112.09	179.804
	142.269	50.6597	87.6366	55.636					151.43		110.519	84.2176	0.827325			108.435	157.792	149.668	128.47
		29.0145	71.7153	38.8751		109.184	92.5077	164.411	175.928		100.55	88.4425	10.7347	52.125		85.7877	152.024	56.9619	77.9632
	63.5606	138.504	15.2811	137.24			112.104		47.8879		115.115					129.159	179.279	43.4246	62.7171
	101.718	119.596	59.3372	111.459		174.174	149.436	81.6369	57.2209		174.953		152.096	124.836		141.615	176.547	120.066	35.1386
	161.553	98.8401	158.549	117.312		19.681	102.769	108.588	17.6065		169.739					135.157	108.608	167.864	33.3186
	6.98851		165.147	122.531		56.9006		89.1937	75.4219		60.7613	48.1798	66.5014			111.031	157.62		5.27622
	77.2723		142.962	50.3786		73.269		22.5299	20.4047		21.6248		91.0322			39.6921	108.916	3.49407	57.3997
	71.0754	70.2217	146.443	129.335		137.141		32.4409	96.4831		84.8174	156.289	79.2719			126.87	9.65696	32.0077	152.311
	46.1715		58.5759				160.314				140.773		173.94			50.1375		92.7412	63.2907
	24.8603	28.6927	1.83643	163.693		59.7893	108.833	51.7561	7.88088		124.347	54.3998	49.1194	68.1034		61.0736		110.019	50.9379
	68.5023	1.13419	26.8859	73.3923		139.296	112.672				142.921	28.6841	59.2703			179.36	78.3952	30.9216	171.033
	169.171		70.0169	21.1757		10.1198			75.3432		129.207	113.04	95.2051				60.5099	112.609	40.2436
	3.75859	146.821	66.0375				102.355	147.727	43.6475		25.4248		153.883			177.278	82.4752		54.082
	157.73		78.4739	168.759		58.1421	61.0086	126.751	22.5229		157.854	143.85	41.9721			126.929		120.24	34.3588
	104.999	9.07231	107.548	147.355		59.076	39.6203	163.35	56.7467			163.141	54.0204	92.6943			160.883	138.965
	147.37		44.9906	95.2798		129.382	146.715				24.4283	166.631				40.2223	151.783	101.454	148.748
	84.1085	100.45	133.824	91.5824		12.4204			77.0227		128.998	62.2586	74.3239	144.75			71.8878	170.629	33.0917
	24.8928	13.9759	86.3696	92.9212		61.9398	13.1808	78.5479	57.9113		70.0963		72.2548	64.5663		13.452		138.115	91.5074
	116.565	68.3314	112.065	37.198		72.3668	67.1439	131.243				150.955	75.0352	81.4996				53.7238	49.2337
	148.851	9.11786	92.9796	28.9756		18.9164		132.599	176.168		12.0947	42.7032				60.4634		148.484	117.592
	98.0727		108.627	141.87		58.6884	92.5077	163.331			164.064					114.624	19.2828	128.07	108.893
	26.565		28.3008	139.017		30.7189	84.0717	174.216	27.5732		81.4041	86.6848	31.6487	157.702			116.969	7.52559	175.107
	27.7224	31.6572	138.146	57.81		144.464	33.4926		128.418		76.1041	167.19	126.441	44.9044			10.7896	117.019	17.783
	131.081	60.124	155.112	126.693		57.0173	112.104	35.6562	118.214		128.665	131.64				162.676	66.0944	169.965	156.248
	95.7106		177.944			88.6204	145.1	147.126	14.6161		114.104		106.284	146.078			158.856	158.831	141.361
	70.8768	3.57632	172.137	171.813			73.4253		47.965		101.477		89.1482			136.186	4.65854	134.308
	103.276	82.3956	132.443	124.955		66.2166	102.769	169.587	125.997		162.033		148.202	27.275		82.2694		142.681	15.639
	16.1226	94.5739	98.0491	45.6903		171.595	1.49541	168.663	98.9447		163.145						124.858	130.526	87.6742
	173.217	39.5403	46.8084	11.6289		152.186		103.153	43.1035		76.1779	109.144	9.20073	47.309		14.0979		162.591	98.1158
	174.452	147.386	142.236	165.174		54.2709		23.6899			161.111	64.6235				105.562	157.261	84.2988
	74.4222					42.8789	17.971	63.752	156.279		48.3267	157.166					149.737	139.313	117.329
	126.953	174.63	84.181	125.538		26.2165		138.282	20.3231		116.296			178.826		85.9008		87.9652	97.9849
	74.045	80.6713	32.4091			4.831	23.0546	58.0608	160.463			152.128	129.961				19.3361	93.3515	112.53
	77.984	84.0566	154.62	108.96		118.894	156.507	56.5704	26.6234		177.01	101.326	33.6264			65.1501	36.0062	49.5871	70.7149
	134.384	50.8525	85.2107	67.8446		18.9702	169.588	46.1771	37.5828		160.163	40.9839	103.117	152.775		78.6288	156.216	22.7165	30.809
	94.9503	47.2477	106.784	108.725		59.4957	169.38	5.43365	51.5819		172.7	145.579	92.0968	37.3929		100.613	24.8853	64.6356	153.295
	83.0331		166.866	161.39		172.755	41.9439	163.145	174.267		78.1666	62.5577		86.9606			10.6965	33.9702	86.0661
	40.5588		115.448	53.873			93.9452	156.812	15.4514		162.752	148.025		169.486		33.2966	87.3774	167.133	27.4391
	42.0727	8.50868	118.843	54.2642		78.9907	93.9935	143.591	139.843		16.607	141.911	2.28251			129.027	47.7841	151.937	97.8869
	170.744	162.875	125.422	131.82		110.647	60.8253	64.7045	68.0328		50.7754	54.1623	14.2799			27.1029	130.17	63.1203	179.098
		87.2498	138.045			158.999	23.521	161.727	109.759		117.888	41.4121					123.038	153.039	74.9443
	56.2225		32.9244	151.174			92.2866		82.855		25.3731		14.805	90.3129		161.503	74.772	56.1429
	162.759	52.5889		134.362		33.9467	46.0922	52.2508			33.3205	43.0117		8.25963			78.8341	108.595	35.0996
	149.055	177.38	30.9033	60.6021		134.068	33.0341		145.397		101.56		146.855	36.4822			59.8708	66.911	89.5643
	79.3432	167.459	53.1423	95.4526		38.8528	147.744	149.096	160.034		116.284	170.748		109.154			170.991	162.851	94.9234
	54.5125	40.822	81.8667	116.573		66.7211	179.621		11.4407		172.41	34.6951	95.6401	3.34504		80.9344	173.516	161.592	82.5329
	82.3381	64.3362	146.246			157.977	172.087		98.6		166.645		66.051			53.34	160.942	118.438	110.556
	29.8894	112.013	109.722			156.321	176.242	123.469	113.856		119.769		63.5409			32.938		29.2747	175.046
	123.69	40.1317	51.8428	75.6219		136.081	74.8154	139.181	133.744		123.558	29.072	75.6481			45.086	104.942	172.285	25.2405
	78.4888	175.764	16.1892	35.8754		93.6179	60.1931	94.0934				151.232		37.2045		146.653	31.574	33.4113	6.37468
	80.6311	121.469		160.526		57.5659	29.9084	167.762	140.791		138.636	161.111				33.6351		167.715	38.9224
	13.0311	25.56	12.5921	37.0399		139.701		80.4091	64.7686		130.697	85.4344						104.236	164.511
	138.091	76.3261	33.8892	125.647		154.551	6.50982	111.731	22.8337		144.955	169.796		87.409		156.284		31.5436	111.221
	67.8174	91.1935	18.6939	172.057		91.3559	46.4242	30.8147	85.2422		75.0271	144.988	22.8833	108.612		80.9823		82.64	141.044
	136.962	50.3199	42.417	87.003		56.0006	2.11322	52.8625	27.2168		163.412	22.7618	165.494	113.979		101.851		71.815	14.7244
	28.4015	1.2145	31.0652	99.1888			70.8464	155.33	12.2936		71.0327		168.413	94.073		134.437		178.269	145.784
	40.1138	135.261	113.129	17.0625		66.4014	32.8063	174.797	124.771		122.266	152.819				103.751		24.2249	119.443
	39.4446	136.08	60.5928	157.356		69.6236	4.94847	54.8445	37.443		166.036	131.016	146.088	13.5314		38.8723		161.893	88.5559
	35.2846	138.095	161.195	110.507		89.784	98.0859	89.5646	67.1526		122.255					68.4529		78.489	169.304
	134.246	36.2817	148.009	174.394		16.9366	37.4215	123.958	12.9269			90.6063	150.525	117.157		14.5536		151.688	142.919
	36.6394	70.1527	140.575	82.752		172.664	62.6777	8.67319	69.9435		168.802	138.535	178.069	164.617		59.4049		147.342	77.578
		68.6695	18.8077				62.0215	72.3549	20.1858		146.036	142.989	26.4597	30.5991		166.537		16.9771	40.2364
	32.7954	118.372	62.0634			108.456	80.7933	68.1365	77.5639		169.49		100.081			73.4837		155.195	99.1871
	140.086	3.82751	76.4638				5.03088	66.5014	127.982		167.586		88.3311			43.6487		37.3646	4.18676
	50.9801	122.013	132.257			0.271242	150.936	85.5067	3.62012		58.4803	147.46	148.42	171.66		7.78513		156.493	1.11592
	19.2035	177.943				174.174	148.968	122.527	58.9722		173.171	166.821	67.6709	8.63488		132.371		174.783	25.4077
	164.818		42.6312				112.08		141.922		21.9536	169.569	39.2507	130.83		16.9611		19.9054	59.3851
	38.1457	177.943	24.2988	73.3394		114.406	177.102	111.594	168.373		152.441	125.116				168.92		36.0274	177.794
	126.778		92.9737	117.722		19.681	64.4291		104.435		150.382	86.5515	130.352	70.8447		128.393		114.093	15.1767
	80.1618		105.137	90.9457		57.8725	131.513				27.0822		173.252	99.6612		115.761			119.32
	90.4341					118.909	33.5238	106.621	83.987		126.564	177.185	39.4701	150.481		104.257		3.4431	9.70039
	76.0332	51.6073	122.767			73.2349	156.695	129.643			47.0434	137.732	120.667	126.137		8.0379		169.842	59.1353
		148.798	59.1997			150.707	19.0849	2.20389			158.439		114.258			64.3092		37.4503	19.5305
	59.4749		60.7385			137.141	14.7357		88.5856		171.904	25.3909		7.40181		128.005		38.418	123.275
	28.0752	113.907	64.7875				169.924	19.9293	77.4676		108.04		31.2637	29.0376				105.062	71.3191
	89.7671	99.0105					132.668		166.09		57.4712	158.418	147.857	12.7575		19.0819		109.613	40.5436
	143.024	72.3772	136.709			59.0264	38.0777	41.1988	65.8545		130.835	150.666	146.159	149.499		109.168		146.151	156.403
	40.6013	98.7132		67.1625			68.3992	174.733	133.467		170.939		43.9471	67.4138		71.2993		111.759	56.1316
	141.425	162.186	56.7498			139.296	100.481	28.8986	98.3257		42.0568		76.7595	91.0708		152.129		95.9462	90.0654
	55.7945	92.5272	72.2135	140.804			29.3806	80.3625	29.548		7.0199	107.343	51.7859	78.3468		171.91		177.337	45.9022
	125.446	123.659		5.5207		125.405	97.2351	15.1204	28.7601		82.6873			26.9874		155.16		41.826	172.39
	177.645	33.9812	135.522	14.516			30.0837	42.2475	96.0427		157.824	68.2953	30.5406	97.5001		35.1959		56.5237	69.4165
	38.7671	99.818					178.552				156.128	160.455	111.894	122.148		96.2522		46.9092	146.629
	15.2969	176.379	140.086				88.4439	113.705	66.2691		114.375	108.445	31.5731	126.209		134.514		35.2113	123.807
	143.333	38.8645	58.5934	39.6107		46.0322	14.0362	156.862	84.6957		100.954		146.62	151.713		57.962		37.8568	171.833
	155.243		103.787	41.5054			138.807	106.237	96.9112		116.048		19.0196	117.807				19.2192	45.782
	6.34019	0.123541	47.7737	131.84		29.3357	144.52		76.8274		169.592	83.3942	158.468	164.492		67.7195		45.2431	25.595
	5.59934	118.33	55.7341			67.1021	39.219	176.106	100.305				1.10181	159.746		150.449		40.3645	155.495
	77.1194	143.58	53.0097	30.377		90.2279	138.396	76.8253	87.9283		19.8996		14.2559	74.7449		94.2132		88.9923	85.6013
	147.723	76.2344	27.6249	150.773		14.316	175.922	60.4228	126.002		116.762	14.4585	17.4871			159.881		13.9406	26.3488
	170.474	41.4307	70.8696				26.4511	165.809	70.7346		124.233	90	16.8282	69.9439		155.632		30.4732	124.434
	143.409	122.624					16.0322		127.304		107.275		123.937	77.5563		107.495		77.6294	63.5266
	123.032	68.6879	136.163				47.6026	15.0685			136.116		16.9719	161.342		117.937			178.274
	130.54		77.0709			54.5742			123.106		170.232	44.8011	149.373	172.235		85.1894			151.928
	70.3576		106.644			21.4518	142.533	162.975			20.5211	153.714	39.9722	86.1604		67.7541		64.9773	130.679
	86.2686	84.2894	114.236				108.355	70.2671	135.815		66.7848	73.4147	129.997	164.888		172.793		118.989	28.9264
	162.167	152.759	64.8852			172.393	74.6045	57.4277	129.17		117.52	7.8471	80.334	170.554		21.4854		85.5814	5.84281
	85.7526		1.24521	127.273			170.096	114.165	111.161		158.763	12.5789	85.7683	16.4581		30.3791		48.8133	67.0679
	39.8834		54.9099				83.8927	96.4889	125.168		43.6848	81.3011	55.074	155.045				121.657	18.2249
	119.366	28.9481	153.098			52.3524	79.8753	156.809			36.7239			83.2874		82.8991			58.2764
	132.823		110.09			61.5317		28.7467			169.688	150.802		94.2972				118.438	111.791
	173.562	12.2224	79.0417			101.369	0.372203	148.018			140.804		67.4536					107.99	167.79
	121.43	79.8632	139.072			172.222	10.4544	90.4973			157.62	16.5784	12.621	164.142		153.808		20.2268	69.1359
	12.1093	152.399	66.4679			146.195	83.3651	144.072			127.89	68.9822	29.1161	19.5857		22.5661		172.546	114.91
	63.9148	52.7845		132.425			76.637	65.0945			59.6434					124.129		117.193	110.695
	18.9915	142.628	119.481			61.4358	16.7315	17.998			117.272	78.2481	27.1607	15.9486		179.106		123.758	133.111
	35.7133	27.4744	167.254				165.165	17.0064			178.426		6.48008	133.264		103.941		23.299	104.931
	12.6735	85.1213	88.615			175.59		124.284			171.042	47.7263	42.4856	83.839				94.9336	74.0382
	151.886	121.602	151.053			105.429	51.6485	150.185			41.5065	36.5979	130.355	159.139		62.431		76.4296	122.597
		146.984	96.9816				159.7	62.9019			156.99	136.219	156.588	22.9905				121.008	72.5358
	141.879	135.25	168.453			56.6951	96.5293	54.3447			75.728	2.10236	149.167	137.775				33.9495	108.33
	63.3519	58.8129		27.0918			75.26	53.1773			151.767	23.5942	170.866	168.694		34.8085		18.817	22.6771
	155.132		132.902				152.156	73.0987			145.278	126.764	50.1287	35.2085		138.752		159.995	67.5921
	63.3519	141.878		72.7227		130.309	106.087	55.4302				123.576	39.7351			88.9328		100.006	36.0434
	155.132	26.974	134.009				178.371	36.0566			81.573		164.909	136.268		40.4736		173.241	117.579
	61.6866	166.176	162.645			38.1891		52.0074			63.0754	81.9046	179.832	88.5297		98.2461		167.234	19.8183
		130.754		51.1379				125.916			37.875	162.82	65.6065	131.82		83.1701		147.827	145.204
	143.528	37.8705		60.7247		81.9977		80.2176			124.34	124.282	163.644	162.897		122.989		59.502	97.5882
	171.051	37.4675	14.0967					137.067			156.569	53.7757	95.5705	147.813		135.312		14.436	39.6006
	154.124	168.992	140.309	56.853		124.417		69.5672			46.5528	34.4902	21.0375	156.731				39.9948	26.3189
	107.43	70.1937	21.1581	94.5739		137.145		174.034			12.6927	113.615	139.95			97.5341		98.2113	110.772
	57.3479	19.3273	36.8501	73.1251		40.1836		111.926			113.629	7.83594	152.056	106.554		165.342		81.0387	149.739
	79.8654		80.2436	147.355				159.493			41.3667	97.3311	87.1438	57.9074		95.3984		42.778	59.1914
	68.1986	136.808	47.5232	102.213				51.774			107.505	105.945	45.159	165.574		111.735		20.0452	34.7849
	51.8705			93.1083				90.6903			145.41	80.0235	144.366	21.7648		94.3914		147.973	135.559
	84.2993	65.3616	20.6225	69.0454		156.595		64.9759			45.0817	113.568	173.509	165.885		140.024		53.5191	113.369
	140.949	61.7226		145.89		100.383		14.0786			57.5398	86.0764	67.1127	157.561		96.5063		179.862	18.1601
	167.471			130.214		44.414		34.7782			64.3301	132.156	50.7544	10.8836		177.337		54.9165	25.5871
	174.515	18.2323	43.7455					15.4385				142.693	157.415	94.7083				46.5074	162.698
	148.939	111.209		89.7124		118.826		161.009			5.97596	114.665	107.27	78.1051				152.064	78.589
	76.4101	40.1139		73.9729		120.639					147.332	57.685	56.0648	167.664		101.802		95.3079	61.6144
	130.236	34.0492	34.2851	34.6111		84.8919		119.921				133.542	115.902	141.085		145.029		170.112	59.9417
	54.1836	149.31		16.9346		89.2481		178.413				133.299	149.764	13.7571		79.1312		110.166	22.4838
	63.435					81.0274		40.3698			82.6344	130.945	56.1264	158.605		54.1428		107.021	150.803
	100.856		84.8056	60.407		25.2692					136.888	85.5288	53.2531	17.057		82.3596		44.2439	123.466
	27.4744	99.1987		160.571		178.801					109.527	87.3632	154.659	164.168		33.906		139.846	129.256
	151.489	48.1257	175.932								135.207	152.602	39.3208	43.4025		144.822		9.07703	32.2756
	174.525		84.9182	25.0465		160.762					94.7693	118.96	150.074	36.0776		117.039		12.6679	32.1644
		13.7294		60.7708		61.6992					33.2437	104.752	160.941	167.77		169.446		166.269	143.017
	110.131	36.4493		1.7168		62.5097					62.5083	51.6013	110.545	17.1869				59.0362	173.155
	41.6998			38.9041							59.2159	96.4127	53.7514	22.5548		55.3114		168.443	146.117
	87.7543	37.392		118.269		110.402						138.512	173.806	62.8189		118.241		130.823	165.53
	103.072	109.488		151.519		157.743					41.3683	164.306		126.358		126.557		175.206	12.0955
	72.8195	104.047	72.923			128.465					17.9203	120.103	80.4111	179.507		64.506		5.96312	32.0177
		172.515	97.1693	16.46		126.085			128.621			110.918	150.686	134.137		41.6891		172.51	53.4843
	120.929		102.533			34.8048			170.029			135.875	28.5112	106.726		175.499		22.7329	140.606
	153.785								150.345			179.477	113.654	153.255		36.0922		148.347	166.187
	145.507		133.974			81.4176			70.1635		120.629	14.4148	28.6105	135.63		101.434		140.845	20.0715
	82.0717	155.442	87.8284	17.1027					9.67904			90.0664	178.369	135.372		53.562		29.7191	142.864
	45.7949	75.7023		109.543		179.439			112.614			141.74	174.838			46.1535			173.419
	136.23	116.548	139.69						34.8457			82.2727	149.634	139.865		129.436		28.7161	83.8534
	41.5834		125.642			167.718			90.9843			96.7553	173.167	124.856		94.1034		57.158	46.4441
	55.1755			94.1655		145.784			67.3287		51.5463	38.6777	142.15	67.5013		41.0283		90.1429	13.242
	176.445		151.981	93.265		86.61			158.427			86.0548	5.17763	109.043		67.0942		178.431	85.7643
	179.231	99.278	27.3447			77.203			112.989			112.356	106.847	33.1986		123.22		176.424	174.114
	179.215	71.0378	68.5606	109.928					28.9264			93.9236	57.5354	170.244		118.716		22.647	26.245
	173.224	3.03674		42.5688		23.5146					149.886	18.8172	151.411	35.4753		147.76		39.9689	66.0882
	140.139	35.9702		178.701		164.354			97.9135			85.2227	178.825	75.8416		17.2762		70.0374	116.912
	32.0353	14.2611		56.355					163.213				45.3421	83.5169				176.241	48.7319
			4.50019	54.8046		29.0467					59.3654	171.544	169.105	123.191		98.7298		17.2612	148.325
	110.035	41.3047	133.323						104.452		123.249	53.2937		89.9434		178.335		94.7407	115.017
	55.3732			61.8933					147.525		11.3402	157.576	155.261	124.954				25.8664	48.8253
	52.8237		127.955	44.1294					5.579		175.914	43.1232		132.082		73.2949		58.2849	168.131
	101.675	85.0105		138.138					17.3894			50.7687		102.126		144.628		173.341	153.312
	172.959	10.2092	3.4587	18.8939					3.1893			122.04	149.544	35.9893		42.3763		50.2707	65.9475
		85.0159		143.296							92.7694		166.203	85.9096		23.2823		160.399	34.8085
	105.482	21.108	78.9979	49.6432					172.198		66.1247		177.785	92.0167		18.0791		53.3663	61.4262
	70.821		15.0869						84.943			132.839	85.281	72.5146		94.1326		80.3625	116.614
	136.02		147						85.2444			24.1809	34.5895	59.417		159.154		68.4091	122.476
	157.834	164.596	117.52	71.8539					146.576		175.105	20.6411	19.1705	59.4728		118.2		135.098	47.9315
	25.8079		144.901	98.0429								155.244	59.6874	113.142		105.663		152.643	53.9726
	91.3859		122.919	16.3066									21.3502	37.1467		162.867		57.4881	57.9771
	110.69		171.555	167.939							74.4385		102.914	76.7252		29.7598		58.188	125.388
	170.932			79.6915							56.8887		108.26	31.5394		32.1063		150.802	127.339
	68.8602	175.263	98.9491	3.30322							25.0193	42.3139	155.814	68.363		54.6146		149.021	133.21
	158.385	85.1194	157.474	67.0248								12.5288	8.5191	133.011		115.354			90.1897
	39.8357	147.846		69.5843								29.8669	25.0646	107.199		21.7739		63.7908	154.722
	53.7181	94.1081	36.3592	101.564							45.1685	79.7559	95.2028	59.8722		157.922		97.2719	152.942
	4.12967	150.57	127.256	3.96768							174.652	145.746		128.93		77.8361		155.765	118.565
	66.9127	54.5504	59.5147	94.1122								141.486	37.0325	28.584		25.2777		52.6623	36.0676
	125.966	134.307	35.7239	106.711								136.056	48.6738	169.568		139.711		127.31	91.4091
	21.0891	153.295	168.649	126.005								129.829	93.9988	133.88		48.9476		68.8701	159.992
	8.97262	171.521	115.116	67.5301							64.547	107.43	163.926	67.1027		90			87.9523
	146.187	37.1488	124.457	152.724							97.183	128.205	17.7174	133.484		107.65			125.145
	90	17.8885	112.891	106.361							165.88	179.753	106.17	168.98		126.774		145.061	109.05
	14.1671		98.388	69.8804							154.74	159.907	176.431	174.486		111.294		79.9669	99.7241
	109.958	169.318	45.4007	97.3058								179.575	42.8789	121.393		159.123		169.007	154.708
	155.755	24.6199	161.565	93.8506							33.0491	19.4295	155.383	179.787		7.76842		146.429	63.3482
	53.8159	158.366	48.3956	79.5923							96.622	53.0444	164.064	37.6656		131.021		113.281	122.37
	78.2749	172.082	33.1936	91.2388							78.0827	84.3058	107.969	107.808				85.2259
	68.649	1.01433	130.07	42.6762							132.825	52.024	76.4457	172.235		18.269
	87.5311	63.8997		25.0817								124.83	154.899	32.2756		93.2213			144.238
	159.955	169.607	39.1875	31.9687								88.5559				70.2798		115.52	8.40338
	73.241	26.1616	63.4349								55.2611	62.4222						42.6986	20.4496
	162.108	168.743	165.194	154.153								59.3206	95.6307	121.298				2.59186	14.3271
		116.365	89.4412	153.104								11.5467						127.916	144.034
	72.7669	163.676	99.0001	79.796								91.0164	24.3512	46.0498				174.229	111.376
	43.9949	70.0161	145.777	71.7321							134.66	74.3151	158.6	97.6884				127.614	146.577
	48.1533	168.342	83.7139	24.7104							54.4321	12.6276	162.979	136.785					92.3477
	36.0731	141.796	91.5367	78.6901							0.949563	37.4486	156.547	179.339				161.211	80.6737
	32.3533	57.3325		13.8625							115.113	113.711	8.98199	69.3488				165.426	172.591
	100.62	14.805	111.183	68.1986							165.626	5.15985	26.0515	144.863				5.4247	119.567
	146.31	8.87867	59.3187									149.147	43.0744	132.57				135.6	97.6185
	103.361	76.1234	83.892	40.9717							32.3923		17.7582	127.025				92.4935	40.7309
	110.695	118.788	113.207	19.0692							121.614	159.431	109.907	106.504				72.011	156.245
	17.8372	153.163	144.993	31.3287							47.7036	161.059	99.0583	36.1932				97.6917	163.67
	90.4892	172.875									81.0143		54.248	35.0042				49.1893	145.212
		67.807									111.759	165.797	102.523	104.735				145.248
	178.333	122.941	111.58	103.716							125.33	6.54356	117.124	164.534				15.8532	74.5984
	146.118	114.114	109.145	120.018							42.9001	61.2602	108.368					94.5349	59.3227
	3.55617	158.324		92.2053							133.06	112.985	86.569	179.219				168.081	127.304
	61.8987	42.3861	81.1631	111.237							83.1572	132.003	57.0003	171.6				20.9558	57.3893
		126.584		15.4688								150.018	58.062	112.508
	81.7183			2.04545							36.2566	57.0997	45.5966	29.9945				144.989	124.439
		176.202		74.3469								40.0009	129.448						85.8214
	43.9122	85.0303	129.569	54.8769							24.4253	119.055	113.808	140.413				30.0942	58.2604
	162.633	136.223	106.456	39.3538							97.5827	79.2802	95.2971	116.461
	153.235	166.399	13.7117	17.5793							2.25949		135.502	34.2215
	127.569	151.159	9.70535	143.13								47.5031	134.373	31.7283
	100.674	35.3803	92.9737	47.9333							10.782	83.447	171.034	179.595
	178.241	44.0491	153.808	46.302							27.7028	132.879	57.6634	19.0137
	57.1678	139.808	59.581	170.343							118.474	133.348	119.233	63.6037
		143.386	26.0291	154.611							167.79		131.186	101.017
	50.3145											18.7272	33.7299	175.705
	78.0067	5.25721	34.9339	1.96543							107.245	107.654	103.067	5.66365
	83.9382	0.520018	75.2741	147.913							172.009	108.376	151.276	126.21
	135.372	173.904	46.0147	144.924							131.743	67.0488	140.853	84.4026
	109.952	25.9001	169.862	57.0753							92.4896	61.797	46.03	13.431
	120.593	138.318	10.3899	158.692							81.3106	27.5528	36.4391	107.621
	177.663	16.499	50.1225	20.4856							153.566	100.924	115.902	92.6088
	45	19.5025	103.529	150.104							99.1009	12.1836	88.0095	72.1811
	48.8535	124.114	64.8573	162.255							22.7828	30.5088	12.895	83.6974
	144.765	144.188	128.468	104.29							44.4147	82.852	51.0704	63.7323
	125.201	85.0854	122.185	45.8144									157.436	66.8886
	163.395	165.183	129.647								2.49818	40.2921	8.3736	155.447
	158.429	73.942	97.1967								158.571	131.348	58.8734	3.42005
	38.8845	130.54	99.6326	130.34							117.881	52.0428	103.667	77.9616
		33.1113	124.061	171.567							40.0435		59.0899	170.727
	13.836	52.7178	71.8857	156.583							22.5518	129.787	158.654	145.124
	151.158	65.556	42.7692										138.636	159.482
	107.592	44.7178	45.9392	148.041							106.52		119.091	43.9871
		65.5659	171.074	147.033							137.031		170.505	37.0964
	71.1676	14.4358	46.5615	140.921							55.5827		75.3432	162.989
	33.906		121.337	61.7288							80.6584		161.864	85.4051
	72.811	16.7004	173.647	167.471							62.9887		161.551	115.42
	54.8658	147.317	39.3348								27.6359		49.9342	129.2
	115.821	2.73838	79.1656								8.01616		19.1919	107.444
	97.0942	52.1395	73.9643								176.574		158.384	69.9872
	159.747	170.713	28.7979	127.417							86.3253		119.759	38.7995
	79.2611		124.784	45.5224							91.358		94.7418	114.829
	65.2803	116.497	57.8375	105.765							47.4526		70.2455	178.402
	15.5633	155.115	90.685	57.8789							82.378		81.7403	8.95912
	172.801	85.6013	92.268								88.0164		51.4891	13.7373
	140.528	7.76771	173.418	32.0447									158.132	99.2225
	178.898	156.777	41.4483	137.924							151.598		85.5742	101.436
	150.631	1.45185	52.8972								92.9293		52.2208	57.4649
	41.0353	173.567	129.608	35.2169							138.819		40.3492	70.2379
	88.4162		166.926								78.2526		153.336	73.1625
	126.67		94.1815	14.5789							73.5656		176.334	111.222
	106.5	170.019	178.598								21.8014		72.2059	0.544646
	172.319	8.0144	154.819	141.297							61.2574		7.50143	35.7212
	126.609	21.9296	127.186								18.2483		155.12	160.729
	109.36	18.6782	138.701								158.839		74.2877	110.251
	108.663	67.5206	160.72								112.036		166.4	139.995
	58.5583	40.9893	133.487								55.0717		109.828	149.324
			130.346								158.613		110.757
	164.595	1.84377	163.562	12.8043							116.866		123.783	94.5612
	109.173	155.35	97.0603	113.182									96.5048	120.516
	55.3048	30.5536	72.89	68.0203									113.995	161.565
	176.025	80.4727	105.838								121.558		158.201	100.828
		20.382	94.3123	169.407							133.226		139.825	169.08
	107.012		94.8787								47.5397		37.1334
	93.9452	126.091	53.628	172.917									27.9118	91.8476
	64.3125		18.3383	60.2551
	94.729	64.8457	53.7394	161.293							111.038			135
	52.9137	100.345	97.2044								131.155		163.166
	20.1848	111.68	37.4736	51.3614							59.6832		45.755	65.9173
	150.471		45.0484								78.559		97.3311	128.759
	148.26	162.729	152.354	39.1397							60.5725		125.216	152.103
	153.626	153.49	53.0129								101.31
	138.645	101.358	154.789	135.334							178.121		21.7042	51.1397
	8.38904		47.4417	150.363							18.9115		172.577	116.755
	36.3403	74.0732	32.405	53.9641							60.0146
	48.41			46.5967							5.2351
	79.4015	49.9579	177.153	63.7209							91.5953		158.324	95.1944
	32.685	176.946	18.1317	126.19							146.22		174.456	128.243
	72.7839	108.581									150.068
	69.7044		136.909	52.0249							176.133		130.216	128.112
	69.9648	74.9587	24.2298	78.9368							72.4013		25.2965	78.7957
	150.947	50.8078	97.6476	37.5885							71.301			88.4869
		4.68383	23.1388	92.6736							121.827		91.9415	119.482
	35.6001	76.0919	174.102	88.1221							157.315		11.9572
		75.8447	12.6526								170.615		175.286	24.0694
	27.8369		126.715	142.125							45.6257		154.06	41.6484
		29.3864	72.7224	72.778							147.095		164.026	15.5595
	94.1022	54.9542	128.991	100.537							83.1835		150.945
	28.3866	140.171	167.789	130.423							105.234
	38.7873	75.0133	35.9426								168.383		83.1481	134.121
		54.7157	34.992	59.7436							106.8		22.7058	35.5232
	167.072	2.84744	164.944	45.3649							12.1521
	178.333	39.7687	175.565	60.8519							24.2739		33.1542	0.296075
	172.631	95.9864	42.3158								74.7766
		18.7455	11.4492	5.8792							92.4482		120.26	68.1915
			133.215	149.829							144.631		118.369	154.73
	137.904	83.1885	2.5208	12.6581							170.305		146.954	21.4477
	144.939	37.3154	13.627	112.166							11.6723			83.991
	150.797	105.173	144.886	4.05811							161.385		27.7567	19.829
	142.49	42.1414	29.0546	76.866							81.0274		47.0061	167.962
	5.97061	41.0676	15.6709	156.568							94.2704		65.6678	135
	78.147	171.155	101.668										117.051	18.0256
	80.5622	128.194	17.3307	79.7283									54.2461
	81.1796	143.486	38.9493	105.33							165.722		52.7628	107.843
	40.4775	47.618	121.851	4.2415							92.1476		129.27	134.013
	176.54		45	66.8137							48.3665		29.553	129.027
	61.4579		162.897	62.943							37.1507		163.96	65.8931
	37.9849		86.461	165.922							135		131.139
		175.279	150.518								32.5488		161.419	85.1965
	62.5636	173.604	65.1811								17.5924		19.4464	3.84542
		60.3611		1.98317							43.3363		24.257	71.565
			131.933	43.8203							64.1366		169.137
	128.66	164.852									87.6785		175.815
	92.3751	66.8103	137.893	14.4758							66.0326		151.884	161.304
	151.682	34.5435	171.416								103.67		39.7028	97.7652
	33.502	71.565	108.961	47.3859							125.293		19.4079	61.876
		17.1657	121.77	149.187							3.35701		102.277	170.598
		135.954	11.8887	68.8868							1.29754
	124.367	169.146	159.355	88.1323									176.99	50.4804
	64.1845	91.4313		140.1									124.811	105.255
		101.229	172.879	43.8127									21.8522	168.317
		176.386	171.478	58.664										42.1497
	63.2155		83.2275										35.1639	117.681
	103.943		177.527	122.54									105.265	35.8717
	157.268		161.114										103.325	119.698
	21.7713												23.6549	150.96
	76.2632		138.12	157.403									88.5856	39.0382
			2.89584										120.651	135.273
	80.4069		126.541	4.12175									31.8754	31.2184
	92.2236		90.8013										80.8866	45.6296
			141.411	74.0546									55.3847
	38.3007		1.40249	141.925									59.4126	118.822
	151.39		82.3128	17.3557									80.2094	40.1355
			111.681										73.9279	41.3842
	110.998		169.8	53.9149									38.9648	144.462
			179.294	103.701
	49.1717		171.353	162.897									164.319
	68.9763		152.163	166.71									101.57	177.985
	134.25		114.354	129.852									15.9764	101.917
	62.3326		149.676	60.6822									108.856	56.5834
	52.5073		170.574	87.3207									140.606	132.096
	144.689		165.339	37.6747									2.38598	123.551
	106.504		128.156	93.4166									166.993	87.3999
	8.82637		77.4197	28.4956									156.429	128.976
	29.014		4.91027	171.76										18.5109
	55.2433		48.9997	69.9812									24.9313	64.838
				158.591									111.921	98.7258
	171.268		56.5343	158.987									0.889775	16.4727
	113.902		75.103	54.1623									36.2124	61.8526
	50.8076		157.418	179.504									5.49126	169.248
	107.94		108.274										37.1277	135.596
			167.012	116.007									145.251	37.6535
	152.288		42.6627										69.3411	148.42
	30.9638		139.764	92.5308									34.0746	117.981
	39.3008		80.7951										27.4007	155.128
			141.449	38.2783									154.21	155.842
	54.8678		103.865	136.736									70.5297	16.3605
	137.271		36.0442										90.131	107.359
	96.953		8.54608	6.18694									170.158	158.787
	91.1525		18.9296	8.43927									143.976	68.098
			55.5835										30.1835	34.1252
	84.6107		167.131	173.433									70.0462
	9.76181		45.4861	20.0173									60.5747	157.007
			14.9447	14.2349									16.9181	35.9097
	34.8306		20.6732	56.356										47.1955
	105.068		173.224	63.9029										124.049
	120.3			64.5468									102.315	69.3913
	76.9002		20.8118	139.713									86.9985	5.21924
	63.5214		178.909	54.3958									177.688	67.9467
			91.9392	101.805									11.5845	179.541
	150.703		160.588	32.7496									100.401	171.768
	147.199		129.775	144.782										89.5803
	49.946		31.6332	24.0343										113.31
	56.403		36.0923	26.1873
	21.478		68.9364	86.9316										137.619
				116.476
	55.7827		74.4096	9.21395										87.4842
	89.8158		15.7961	95.6964										71.0041
	16.8248		144.144	131.055									74.0682	104.913
	177.767		143.37	28.8427										145.051
	96.8917		81.3692										119.197	92.8934
	177.923		131.75	148.393									18.986	141.483
	48.7826		138.468	116.992										95.9685
	30.6134		165.458	79.4258									26.6895	56.2794
	35.9786		119.242	147.861									35.298	119.937
	58.6917		19.5777	113.174									83.0811	47.5919
	153.561		101.833	140.561									65.2249	141.497
	23.0284		102.512	163.361									51.4945	84.0317
	7.20906		90.1602	28.6993										142.259
			147.886	176.634									125.576	29.4142
	156.657		139.904	51.3762									67.9015
	146.026		102.263	44.3097									80.3542	94.9868
	29.8517		15.4023	71.565									8.39765	89.3412
	24.645		25.9299	131.685									112.185
	26.3102		4.13545	98.6972									175.541
	175.677		72.1635	30.0246
	171.292		41.4053	170.538
	70.1644		101.857	124.7									117.609
	170.655		36.3928	177.997									97.2774
	13.2982		113.833	62.0471									42.8594
	38.7835		91.7231	82.958									96.6415
	35.8128		0.254109	55.3048
	146.271		24.0263	127.461									67.8548
	146.281		110.656	148.458									103.677
	137.68		167.902	42.9546									126.763
	1.59606		66.1748	82.5143									148.371
	13.4616		79.5166	106.961									149.709
	49.0097		19.8089	63.3903									67.5862
	76.6022		103.445	4.27123									157.775
	53.4711		174.56	26.5651
	119.862		9.43426	115.154
	109.225		1.57035	53.1616
	109.045		25.9892	12.0306
	165.471			66.17
	126.353		130.755	110.957
	71.0289		96.8091	74.9315
	160.206		51.3096	133.668
	70.9438		54.2141	45
	5.02254		154.658	124.781
	40.9446		159.677	114.322
	58.9938		94.191	41.1449
	49.8474		44.2868	107.493
	146.55		152.559	121.851
	99.5561		79.7169	159.444
	145.564		119.128	69.2744
	130.025		28.0162	51.7997
	175.291		29.1899	104.01
			179.606	4.80249
	55.4228		42.2462	157.598
	143.14		74.2148	14.3227
	150.407		22.8337	135.778
	26.8719		155.364	166.43
	34.5352		69.5527	175.236
	35.445		171.349	38.6403
	18.549		137.83	80.7274
	139.189		8.97678	41.3305
	156.512		166.556	50.1814
			148.251	114.662
			90.2247	86.5834
			162.529	24.9218
			175.197	52.7015
			72.2167	87.0305
			84.1572	69.9048
			140.959	43.6678
			55.382	18.9332
			90.6903	49.9307
			11.8865	139.291
			22.2737	123.999
			146.776	40.9445
				149.578
			13.4558	120.379
			45.1806	176.394
			119.47
			102.144	95.4403
			140.711	85.3395
			116.283	156.814
			17.1675
				74.7877
			147.851	14.0362
			34.1561
			77.7003	137.456
			179.295	163.361
			29.7845	109.832
			113.238	120.411
			95.5632	145.015
			101.652	125.634
				104.036
			108.869	87.4886
			126.755	130.469
			91.6366	120.105
			144.059	36.5525
			119.985	160.55
			156.09	70.059
			173.566	4.39868
			83.2412	2.62912
			1.65233	106.786
			130.383	67.0783
			81.3268	47.4195
			105.642	50.6562
			130.798	125.844
				173.985
			82.6076	163.217
			67.5252	57.5288
				93.9647
				148.188
			2.31198	69.8845
			133.544	138.151
			154.983	56.9223
			132.693	168.633
			111.269	69.6974
			16.1902	24.6206
			136.986	90.3097
			84.1191	109.622
			79.3896	29.6238
			26.5651	126.634
			27.9519	61.8687
			87.9473	89.1776
			33.6484	143.511
			126.379	58.6033
			109.447	141.911
			63.7999	158.083
			17.1521	56.4212
			136.637	25.031
			52.1019	77.4581
			134.122	11.2076
			51.5327	139.994
			57.693	67.1997
			148.749	105.897
			9.94054	155.695
			70.0847	173.991
			96.5509	26.3491
			38.5941	99.3389
			27.3499	65.5231
			68.7696	70.2326
			144.854	174.524
			61.0399	35.2176
			99.3177	95.5275
			76.1098	81.1723
			108.538	69.108
			123.039	63.1252
			108.194	20.2249
			90.6286	129.916
			134.038	92.1628
			60.2186	39.8395
			90.522
			134.373	97.5121
			122.251	74.0546
			165.133	58.7816
			47.8666	45.1511
			138.212	40.2504
			107.139	143.027
			114.576	128.729
			177.853	137.663
			133.166	76.9636
			70.2096	103.408
			84.1895	0.261696
			177.825	97.2473
			110.469	155.999
			13.7405	148.25
			24.2703
			162.043	124.313
			107.119	54.8419
			85.5907	21.3458
				87.8486
			127.131	65.1732
			127.105	13.3245
			49.316	102.529
			103.66	159.282
			108.299	95.1071
			61.9589	46.6997
			85.9325	13.3744
			177.663	28.3384
			143.5	162.062
			166.151	179.174
			75.3236	172.304
			58.2011	164.336
			41.986	155.57
			87.2361	55.8564
			100.403	121.264
			125.793	148.128
			172.899	77.3474
			58.5697	170.292
			156.801	110.682
			165.703	55.5561
			81.6561	109.491
			37.9468	126.988
			95.1944	78.4654
			158.737	45.2262
			127.338	171.682
			73.4913	40.2652
			42.6141	124.646
			134.749	175.126
			88.4518	147.816
			17.8189	22.8321
			18.5274	57.2136
			46.1458	43.1048
			108.693	131.732
			28.0009	90.7957
			26.7712	49.5269
			17.1369	87.9879
			117.789	125.583
			95.6599	131.705
			92.9796
			108.627
			28.3008
			138.146
			155.112
			177.944
			172.137
			132.443
			98.0491
			46.8084
			142.236
			84.181
			32.4091
			154.62
			85.2107
			106.784
			166.866
			115.448
			118.843
			125.422
			138.045
			32.9244
			30.9033
			53.1423
			81.8667
			146.246
			109.722
			51.8428
			16.1892
			12.5921
			33.8892
			18.6939
			42.417
N	452	313	609	532		171	129	153	150		323	240	392	339		208	80	244	238
Mean	92.8507	89.0067	94.266	88.9559		90.4495	87.3691	89.1349	89.6631		95.8358	97.824	92.2785	96.1625		94.9122	94.799	93.4123	89.8849
Median	88.1193	84.2894	96.8091	87.0168		80.9429	83.3651	80.4091	88.2569		99.1009	100.06	94.3703	97.6884		97.0202	86.0746	94.6378	88.6147
SD	51.3839	53.6856	50.3003	49.8841		50.6197	55.5594	53.5263	49.2639		51.4155	50.0706	52.533	50.9407		48.6829	54.5632	52.9734	51.3306
SE	2.41689	3.03449	2.03827	2.16275		3.87099	4.89173	4.32734	4.02238		2.86083	3.23204	2.65332	2.76672		3.37555	6.10035	3.39127	3.32727

## Sheet: 3D data
			Early				Late				Adipocytes				Osteocytes					Early passage							Late passage							Osteo							Adipo
	12	6	18		12	6	18		12	6	18		12	6	18					HSA12	X	X male	HSA6	HSA18			HSA12	X	X male	HSA6	HSA18			HSA12	X	X male	HSA6	HSA18			HSA12	X	X male	HSA6	HSA18
	0.774138	0.618224	0.299663		0.758253	0.95692	0.235349		0.788674	0.639035	0.931472		0.90146	0.680359	0.714286				0-0,2	2			2	3			0			2	1			5			1	8			5			2	1
	0.0747398	0.306054	0.323194		0.922414	0.907244	0.670093		0.957643	0.390977	0.463696		0.209546	0.791252	0.282167				0,2-0,4	8			7	17			1			8	6			7			4	23			7			5	7
	0.49004	0.829016	0.629752		0.944327	0.613303	0.774765		0.551918	0.742616	0.581928		0.764789	0.217181	0.545607				0,4-0,6	7			16	20			6			14	11			18			4	17			10			7	15
	0.895206		0.685121		0.442857	0.907306			0.180348	0.587143	0.284644		0.787234	0.627595	0.454061				0,6-0,8	12			23	8			7			22	7			16			12	18			15			21	16
	0.732648	0.975369	0.668224		0.844985	0.957301	0.760675		0.823725	0.852484	0.551079		0.891892	0.648228					0,8-1	9			12	8			6			24	3			12			12	8			14			17	6
	0.659542	0.485172	0.269716		0.611051				0.871991	0.685851	0.348868		0.8081	0.823614	0.874152					38			60	56			20			70	28			58			33	74			51			52	45
	0.410232	0.159751	0.201949		0.549036	0.317054			0.641053	0.468208	0.706619		0.769925	0.770938
	0.509662	0.800955	0.389262		0.776484	0.233924			0.522613	0.227156	0.741768		0.443966	0.815712
	0.769526	0.748674	0.534247		0.878025	0.722737			0.93179	0.363512	0.417864		0.737671	0.455157	0.548163
	0.936795	0.737853	0.852113		0.542384	0.484756			0.63142	0.91417	0.786543		0.541037	0.653107	0.336493				2D	Early passage							Late passage							Osteo							Adipo
	0.387427	0.418462	0.413732		0.775595	0.535942			0.391354	0.158969	0.23625		0.354927	0.727818	0.585366					HSA12	X	X male	HSA6	HSA18			HSA12	X	X male	HSA6	HSA18			HSA12	X	X male	HSA6	HSA18			HSA12	X	X male	HSA6	HSA18
	0.912613		0.927152		0.481032	0.697581			0.795869	0.767544			0.476067	0.936526	0.14387				0-0,2	46	15	1	39	94			12	9	4	14	30			25	24	2	20	77			7	3	6	20	31
	0.975332	0.894103	0.333721		0.59635	0.583402			0.912938	0.437419	0.509537		0.465979	0.559481	0.850492				0,2-0,4	164	49	16	139	331			66	15	6	43	89			106	57	10	100	254			62	20	18	40	110
	0.262749	0.746647	0.200199		0.702428	0.45766			0.537764	0.0923318	0.691935		0.312253	6.82736					0,4-0,6	258	123	36	334	363			104	32	21	96	95			185	80	25	187	295			122	35	38	140	162
	0.346244	0.86625	0.560748		0.692235	0.86785				0.912647	0.77167		0.683209	0.736424	0.780172				0,6-0,8	238	177	45	400	186			88	80	21	137	53			204	160	25	273	192			135	54	37	166	126
	0.709402	0.781421	0.887283		0.200495	0.871297	0.521293		0.270215	0.405024	0.694286		0.831347	0.370229	0.326149				0,8-1	198	169	48	308	97			73	74	11	126	39			128	160	20	204	100			91	48	27	122	47
	0.774138		0.119798		0.747231	0.234738	0.429081		0.467762	0.385021	0.413662		0.248915	0.853333	0.54058					904	533	146	1220	1071			343	210	63	416	306			648	481	82	784	918			417	160	126	488	476
	0.0747398	0.716549	0.431662		0.449612	0.76888	0.448544		0.453149	0.894035	0.871955		0.814587	0.379475	0.216435
	0.49004	0.458841	0.403427		0.83547	0.189744	0.338259		0.91	0.8125	0.684015		0.14329	0.406284	0.65625				HSA12	3D	2D		3D	2D		HSA12	3D	2D		3D	2D		HSA12	3D	2D		3D	2D		HSA12	3D	2D		3D	2D
	0.895206	0.609756	0.403885		0.92	0.540288			0.79289	0.894988	0.746988			0.35994	0.11877				0-0,2	2	46	48	1.93631	46.0637	0.748572	0-0,2	0	12	12	0.661157	11.3388	0.396953	0-0,2	5	25	30	2.46459	27.5354	0.426591	0-0,2	5	7	12	1.30769	10.6923	0.00727395
	0.732648	0.528169	0.325683			0.77918	0.202191		0.121212	0.690827			0.695122	0.70485					0,2-0,4	8	164	172	6.93843	165.062		0,2-0,4	1	66	67	3.69146	63.3085		0,2-0,4	7	106	113	9.28329	103.717		0,2-0,4	7	62	69	7.51923	61.4808
	0.659542	0.704747	0.390898			0.499576	0.134653		0.683594	0.669811	0.328571		0.439901	0.884354	0.318681				0,4-0,6	7	258	265	10.69	254.31		0,4-0,6	6	104	110	6.06061	103.939		0,4-0,6	18	185	203	16.6771	186.323		0,4-0,6	10	122	132	14.3846	117.615
	0.410232	0.37338	0.675591			0.351441			0.724269	0.914794	0.547648		0.471642	0.801394					0,6-0,8	12	238	250	10.0849	239.915		0,6-0,8	7	88	95	5.23416	89.7658		0,6-0,8	16	204	220	18.0737	201.926		0,6-0,8	15	135	150	16.3462	133.654
	0.509662	0.434901	0.297891			0.735793	0.949153		0.548793	0.645746			0.821799	0.932821					0,8-1	9	198	207	8.35032	198.65		0,8-1	6	73	79	4.35262	74.6474		0,8-1	12	128	140	11.5014	128.499		0,8-1	14	91	105	11.4423	93.5577
	0.391753	0.39	0.428279			0.648276	0.598647			0.893541	0.218511		0.296348	0.591649	0.610375					38	904	942					20	343	363					58	648	706					51	417	468
	0.397104	0.316501	0.888053			0.888604	0.594017		0.0642702	0.73022	0.761525		0.652361	0.880773	0.201
	0.434426	0.687151	0.384279			0.876751	0.524173		0.6875	0.637959			0.863636	0.130923	0.255039				HSA6	3D	2D		3D	2D		HSA6	3D	2D		3D	2D		HSA6	3D	2D		3D	2D		HSA6	3D	2D		3D	2D
	0.769526	0.493151	0.543165			0.856736	0.611411		0.104704	0.723054	0.791899		0.416442	0.720789	0.574528				0-0,2	2	39	41	1.92187	39.0781	0.881464	0-0,2	2	14	16	2.30453	13.6955	0.949172	0-0,2	1	20	21	0.848225	20.1518	0.52407	0-0,2	2	20	22	2.11852	19.8815	0.218295
	0.936795	0.686375	0.84925			0.806407	0.925387		0.75	0.865904	0.655374		0.623529	0.96728	0.604635				0,2-0,4	7	139	146	6.84375	139.156		0,2-0,4	8	43	51	7.34568	43.6543		0,2-0,4	4	100	104	4.20073	99.7993		0,2-0,4	5	40	45	4.33333	40.6667
	0.387427	0.382498	0.304802			0.91318	0.686058		0.803014	0.719059	0.757098		0.565074	0.820648					0,4-0,6	16	334	350	16.4062	333.594		0,4-0,6	14	96	110	15.8436	94.1564		0,4-0,6	4	187	191	7.71481	183.285		0,4-0,6	7	140	147	14.1556	132.844
	0.912613		0.530178			0.64588			0.611718	0.660535	0.595101		0.677233	0.781866	0.710623				0,6-0,8	23	400	423	19.8281	403.172		0,6-0,8	22	137	159	22.9012	136.099		0,6-0,8	12	273	285	11.5116	273.488		0,6-0,8	21	166	187	18.0074	168.993
	0.975332	0.821145	0.3			0.722479	0.509294		0.406321	0.678733	0.384892		0.292173	0.858278	0.434893				0,8-1	12	308	320	15	305		0,8-1	24	126	150	21.6049	128.395		0,8-1	12	204	216	8.7246	207.275		0,8-1	17	122	139	13.3852	125.615
	0.262749	0.792185	0.429825						0.755152	0.869835	0.402148		0.184084	0.837607						60	1220	1280					70	416	486					33	784	817					52	488	540
	0.346244	0.92545	0.522825			0.455155			0.596032	0.622835	0.63806		0.590326	0.649949
	0.709402	0.69571	0.750474			0.893498			0.730887	0.347518	0.283699		0.887902						HSA18	3D	2D		3D	2D		HSA18	3D	2D		3D	2D		HSA18	3D	2D		3D	2D		HSA18	3D	2D		3D	2D
	0.741971	0.501893	0.513338			0.663454			0.247073	0.847594	0.887719		0.427943						0-0,2	3	94	97	4.81988	92.1801	0.620576	0-0,2	1	30	31	2.5988	28.4012	0.544949	0-0,2	8	77	85	6.34073	78.6593	0.564727	0-0,2	1	31	32	2.76392	29.2361	0.404469
	0.797351	0.90937	0.372254			0.819747			0.925831	0.712245	0.552752		0.450195		0.695915				0,2-0,4	17	331	348	17.2919	330.708		0,2-0,4	6	89	95	7.96407	87.0359		0,2-0,4	23	254	277	20.6633	256.337		0,2-0,4	7	110	117	10.1056	106.894
	0.941992	0.427509	0.400759			0.911811			0.904481	0.525659			0.0478771		0.179059				0,4-0,6	20	363	383	19.0311	363.969		0,4-0,6	11	95	106	8.88623	97.1138		0,4-0,6	17	295	312	23.2742	288.726		0,4-0,6	15	162	177	15.2879	161.712
		0.259516	0.801609			0.919614			0.673961	0.644737	0.806342		0.659747		0.216272				0,6-0,8	8	186	194	9.63975	184.36		0,6-0,8	7	53	60	5.02994	54.9701		0,6-0,8	18	192	210	15.6653	194.335		0,6-0,8	16	126	142	12.2649	129.735
		0.507989	0.466851			0.617117			0.939648	0.667384	0.407781		0.59375		0.212151				0,8-1	8	97	105	5.21739	99.7826		0,8-1	3	39	42	3.52096	38.479		0,8-1	8	100	108	8.05645	99.9435		0,8-1	6	47	53	4.57774	48.4223
		0.633479	0.279302			0.303342			0.750605	0.437037	0.813896		0.901345		0.245143					56	1071	1127					28	306	334					74	918	992					45	476	521
		0.379524	0.890226			0.891444			0.354878	0.87106	0.888616		0.569926		0.604167
		0.634015	0.494479			0.93199	0.344199			0.679042	0.790441		0.404429		0.613995
		0.492837	0.481233			0.12891	0.500359		0.544685	0.863348	0.664062		0.59126		0.500497
		0.75067	0.763615			0.732847	0.331383		0.951718	0.752617	0.588838		0.148501		0.707342
		0.452888	0.745333			0.779302	0.706522		0.350985	0.735234	0.12794		0.761606		0.46172
		0.703652	0.519438			0.91944			0.349501	0.863436			0.658706		0.830549
		0.675029	0.244275			0.931601	0.735192		0.147059	0.735071	0.762832		0.0455665
		0.557669	0.329624			0.595238	0.267618		0.896686	0.86383	0.510806		0.529237		0.182439
		0.750281	0.884013			0.427126			0.808709	0.548905					0.257091
		0.733186	0.532075			0.624469	0.490231		0.803738	0.89881	0.539326		0.265552		0.875884
		0.457317	0.410509			0.764423	0.438559			0.913633	0.527867		0.426609		0.337596
		0.575461	0.760307			0.643347	0.531785						0.869494		0.616438
		0.103491	0.181572			0.848315	0.885732		0.380102				0.520237		0.288754
		0.615556	0.599567			0.37218			0.475317				0.707274		0.582625
		0.842605	0.151423			0.793014			0.694758				0.888228		0.197324
		0.637755				0.392387							0.689811
		0.868785				0.50264							0.677474		0.7
		0.579976				0.801425							0.881748		0.232198
		0.689737				0.696721							0.625308		0.14375
		0.838678				0.552821									0.731722
		0.714286				0.554545									0.15051
		0.830409				0.526144									0.336007
		0.441839				0.711238									0.685807
						0.786585									0.382124
						0.692868									0.505675
						0.719958									0.224109
						0.927523									0.520284
						0.81087									0.8639
						0.851777									0.534247
						0.345992									0.636727
						0.564232									0.888993
															0.85413
															0.438389
															0.406369
															0.478689
															0.337349
															0.648566
															0.540157
															0.342209
															0.639246
															0.273709
															0.162963
															0.357784
															0.288026
															0.959169
															0.340521
															0.688742
N	38	60	56		20	70	28		51	52	45		58	34	74
